# Supplementary material for: Understanding the Remodelling of Cell Walls during Brachypodium distachyon Grain Development through a Sub-Cellular Quantitative Proteomic Approach
Source: Proteomes. 2016 Jun 24;4(3):21. doi: 10.3390/proteomes4030021 (PMC5217356; doi:10.3390/proteomes4030021)
Supplement: Supplementary file 1 [file proteomes-04-00021-s001.zip]

Archive with 3 entries (2 files):
- proteomes-04-00021-supplementary/
- proteomes-04-00021-supplementary/proteomes-04-00021-Supplementary Table S1.xlsx
- proteomes-04-00021-supplementary/proteomes-04-00021-supplementary.pdf
