# Supplementary material for: Understanding the Remodelling of Cell Walls during Brachypodium distachyon Grain Development through a Sub-Cellular Quantitative Proteomic Approach
Source: Proteomes. 2016 Jun 24;4(3):21. doi: 10.3390/proteomes4030021 (PMC5217356; doi:10.3390/proteomes4030021)
Supplement: Supplementary file 1 [file proteomes-04-00021-s001.zip › proteomes-04-00021-supplementary/proteomes-04-00021-Supplementary Table S1.xlsx]

## Sheet: Table S1A
Supporting information Table S1A. Proteins extracted from the cell walls of the B.distachyon grain at the three developmental stages that are predicted to be secreted (called CWPs)
List of the 466 CWPs and of the corresponding bioinformatic predictions and functional annotation available online in the WallProtDB database (http://www.polebio.lrsv.ups-tlse.fr/WallProtDB/).
Protein accession		Gene accession	Grain developmental stages			Functional Annotation (WallProtDB format)			Bioinformatic predictions of sub-cellular localization							Bioinformatic predictions of functional domains
			(1 : identified ; 0 : not identified)
Bradi	Uniprot	Gene accession	9 DAF	13 DAF	19 DAF	Functional classes	Protein families	(Putative) functions	TargetP/SignalP	Phobius	Predotar	TMHMM	GPI (aramemnon)	GPI (GPI-som)	GPI (PredGPI)	Pfam	InterPro	Prosite
Bradi4g41300.1	I1ITY8	BRADI4G41300	1	0	0	Miscellaneous	dirigent protein	dirigent protein	TP: Signal peptide/SP: Signal peptide	Signal peptide : Y	ER	0	nd	No	not probable	PF03018 Dirigent-like protein	IPR004265 Plant disease resistance response protein	PS00001 ASN_GLYCOSYLATION N-glycosylation site. PS00005 PKC_PHOSPHO_SITE Protein kinase C phosphorylation site. PS00006 CK2_PHOSPHO_SITE Casein kinase II phosphorylation site. PS00008 MYRISTYL N-myristoylation site.
Bradi4g41340.1	I1ITZ2	BRADI4G41340	0	1	0	Miscellaneous	dirigent protein	dirigent protein	TP: Signal peptide/SP: Signal peptide	Signal peptide : Y	ER	1	nd	No	not probable	PF03018 Dirigent-like protein	IPR004265 Plant disease resistance response protein	PS00001 ASN_GLYCOSYLATION N-glycosylation site. PS00005 PKC_PHOSPHO_SITE Protein kinase C phosphorylation site. PS00006 CK2_PHOSPHO_SITE Casein kinase II phosphorylation site. PS00008 MYRISTYL N-myristoylation site.
Bradi1g04420.1	I1GLT5	BRADI1G04420	1	1	0	Miscellaneous	dirigent protein	dirigent protein	TP: Signal peptide/SP: Signal peptide	Signal peptide : Y	ER	0	nd	Yes	not probable	PF03018 Dirigent-like protein	IPR004265 Plant disease resistance response protein	PS00001 ASN_GLYCOSYLATION N-glycosylation site. PS00003 SULFATION Tyrosine sulfation site. PS00005 PKC_PHOSPHO_SITE Protein kinase C phosphorylation site. PS00006 CK2_PHOSPHO_SITE Casein kinase II phosphorylation site. PS00008 MYRISTYL N-myristoylation site.
Bradi1g04470.1	I1GLU0	BRADI1G04470	1	1	0	Miscellaneous	dirigent protein	dirigent protein	TP: Signal peptide/SP: Signal peptide	Signal peptide : Y	ER	0	nd	No	not probable	PF03018 Dirigent-like protein	IPR004265 Plant disease resistance response protein	PS00001 ASN_GLYCOSYLATION N-glycosylation site. PS00003 SULFATION Tyrosine sulfation site. PS00005 PKC_PHOSPHO_SITE Protein kinase C phosphorylation site. PS00006 CK2_PHOSPHO_SITE Casein kinase II phosphorylation site. PS00008 MYRISTYL N-myristoylation site. PS00009 AMIDATION Amidation site.
Bradi4g22250.1	I1IMK2	BRADI4G22250	0	1	1	Miscellaneous	dirigent protein	dirigent protein	TP: Signal peptide/SP: Signal peptide	Signal peptide : Y	ER	1	nd	No	not probable	PF03018 Dirigent-like protein	IPR004265 Plant disease resistance response protein	PS00001 ASN_GLYCOSYLATION N-glycosylation site. PS00003 SULFATION Tyrosine sulfation site. PS00005 PKC_PHOSPHO_SITE Protein kinase C phosphorylation site. PS00006 CK2_PHOSPHO_SITE Casein kinase II phosphorylation site. PS00008 MYRISTYL N-myristoylation site.
Bradi1g04370.1	I1GLT0	BRADI1G04370	1	1	1	Miscellaneous	dirigent protein	dirigent protein	TP: Signal peptide/SP: Signal peptide	Signal peptide : Y	ER	0	nd	No	not probable	PF03018 Dirigent-like protein	IPR004265 Plant disease resistance response protein	PS00001 ASN_GLYCOSYLATION N-glycosylation site. PS00004 CAMP_PHOSPHO_SITE cAMP- and cGMP-dependent protein kinase phosphorylation site. PS00005 PKC_PHOSPHO_SITE Protein kinase C phosphorylation site. PS00006 CK2_PHOSPHO_SITE Casein kinase II phosphorylation site. PS00008 MYRISTYL N-myristoylation site.
Bradi1g59380.1	I1H4E5	BRADI1G59380	1	1	1	Miscellaneous	dirigent protein	dirigent protein	TP: Signal peptide/SP: Signal peptide	Signal peptide : Y	ER	3	nd	Yes	highly probable	PF03018 Dirigent-like protein	IPR004265 Plant disease resistance response protein	PS00001 ASN_GLYCOSYLATION N-glycosylation site. PS00005 PKC_PHOSPHO_SITE Protein kinase C phosphorylation site. PS00006 CK2_PHOSPHO_SITE Casein kinase II phosphorylation site. PS00008 MYRISTYL N-myristoylation site. PS00017 ATP_GTP_A ATP/GTP-binding site motif A (P-loop).
Bradi2g59970.1	I1HUY6	BRADI2G59970	1	1	1	Miscellaneous	dirigent protein	dirigent protein	TP: Signal peptide/SP: Signal peptide	Signal peptide : Y	ER	0	nd	No	not probable	PF03018 Dirigent-like protein	IPR004265 Plant disease resistance response protein	PS00001 ASN_GLYCOSYLATION N-glycosylation site. PS00003 SULFATION Tyrosine sulfation site. PS00004 CAMP_PHOSPHO_SITE cAMP- and cGMP-dependent protein kinase phosphorylation site. PS00005 PKC_PHOSPHO_SITE Protein kinase C phosphorylation site. PS00006 CK2_PHOSPHO_SITE Casein kinase II phosphorylation site. PS00008 MYRISTYL N-myristoylation site.
Bradi4g24110.1	I1IN19	BRADI4G24110	1	1	1	Miscellaneous	dirigent protein	dirigent protein	TP: Signal peptide/SP: Signal peptide	Signal peptide : Y	ER	0	nd	No	not probable	PF03018 Dirigent-like protein	IPR004265 Plant disease resistance response protein	PS00001 ASN_GLYCOSYLATION N-glycosylation site. PS00005 PKC_PHOSPHO_SITE Protein kinase C phosphorylation site. PS00006 CK2_PHOSPHO_SITE Casein kinase II phosphorylation site. PS00008 MYRISTYL N-myristoylation site.
Bradi2g60548.1	I1HV50	BRADI2G60548	1	0	0	Miscellaneous	metallophosphoesterase	metallophosphoesterase	TP: Mitochondrial/SP: Signal peptide	Signal peptide : Y	ER	1	nd	No	not probable	PF00149 Calcineurin-like phosphoesterase	IPR004843 Metallophosphoesterase domain IPR011230 Phosphoesterase At2g46880	PS00006 CK2_PHOSPHO_SITE Casein kinase II phosphorylation site. PS00005 PKC_PHOSPHO_SITE Protein kinase C phosphorylation site. PS00004 CAMP_PHOSPHO_SITE cAMP- and cGMP-dependent protein kinase phosphorylation site. PS00001 ASN_GLYCOSYLATION N-glycosylation site. PS00008 MYRISTYL N-myristoylation site.
Bradi1g68670.1	I1H7M4	BRADI1G68670	1	1	1	Miscellaneous	metallophosphoesterase	metallophosphoesterase	TP: Signal peptide/SP: Signal peptide	Signal peptide : Y	ER	1	nd	No	not probable	PF00149 Calcineurin-like phosphoesterase	IPR004843 Metallophosphoesterase domain IPR024927 Acid phosphatase, type 5	PS00001 ASN_GLYCOSYLATION N-glycosylation site. PS00004 CAMP_PHOSPHO_SITE cAMP- and cGMP-dependent protein kinase phosphorylation site. PS00005 PKC_PHOSPHO_SITE Protein kinase C phosphorylation site. PS00006 CK2_PHOSPHO_SITE Casein kinase II phosphorylation site. PS00008 MYRISTYL N-myristoylation site. PS00009 AMIDATION Amidation site. PS00016 RGD Cell attachment sequence.
Bradi4g36180.1	I1IS67	BRADI4G36180	1	1	1	Miscellaneous	metallophosphoesterase	metallophosphoesterase	TP: Signal peptide/SP: Signal peptide	Signal peptide : Y	ER	0	nd	No	not probable	PF00149 Calcineurin-like phosphoesterase	IPR004843 Metallophosphoesterase domain IPR011230 Phosphoesterase At2g46880	PS00001 ASN_GLYCOSYLATION N-glycosylation site. PS00005 PKC_PHOSPHO_SITE Protein kinase C phosphorylation site. PS00006 CK2_PHOSPHO_SITE Casein kinase II phosphorylation site. PS00008 MYRISTYL N-myristoylation site. PS00009 AMIDATION Amidation site. PS00589 PTS_HPR_SER PTS HPR component serine phosphorylation site signature.
Bradi2g52510.1	I1HSI5	BRADI2G52510	1	1	0	Miscellaneous	purple acid phosphatase (PAP)	homologous to purple acid phosphatase	TP: Signal peptide/SP: Signal peptide	Signal peptide : Y	ER	0	nd	No	not probable	PF14008 Iron/zinc purple acid phosphatase-like protein C PF00149 Calcineurin-like phosphoesterase	IPR025733 Iron/zinc purple acid phosphatase-like C-terminal domain IPR004843 Metallophosphoesterase domain IPR008963 Purple acid phosphatase-like, N-terminal IPR015914 Purple acid phosphatase, N-terminal IPR003961 Fibronectin, type III	PS00001 ASN_GLYCOSYLATION N-glycosylation site. PS00003 SULFATION Tyrosine sulfation site. PS00005 PKC_PHOSPHO_SITE Protein kinase C phosphorylation site. PS00006 CK2_PHOSPHO_SITE Casein kinase II phosphorylation site. PS00007 TYR_PHOSPHO_SITE Tyrosine kinase phosphorylation site. PS00008 MYRISTYL N-myristoylation site.
Bradi1g01700.1	I1GKW0	BRADI1G01700	1	1	1	Miscellaneous	purple acid phosphatase (PAP)	homologous to purple acid phosphatase	TP: Signal peptide/SP: Signal peptide	Signal peptide : Y	ER	0	nd	No	not probable	PF14008 Iron/zinc purple acid phosphatase-like protein C PF00149 Calcineurin-like phosphoesterase	IPR025733 Iron/zinc purple acid phosphatase-like C-terminal domain IPR004843 Metallophosphoesterase domain IPR008963 Purple acid phosphatase-like, N-terminal IPR015914 Purple acid phosphatase, N-terminal	PS00008 MYRISTYL N-myristoylation site. PS00007 TYR_PHOSPHO_SITE Tyrosine kinase phosphorylation site. PS00006 CK2_PHOSPHO_SITE Casein kinase II phosphorylation site. PS00005 PKC_PHOSPHO_SITE Protein kinase C phosphorylation site. PS00001 ASN_GLYCOSYLATION N-glycosylation site.
Bradi1g30527.1	I1GVF8	BRADI1G30527	1	1	1	Miscellaneous	purple acid phosphatase (PAP)	homologous to purple acid phosphatase	TP: Signal peptide/SP: Signal peptide	Signal peptide : Y	ER	1	nd	No	not probable	PF14008 Iron/zinc purple acid phosphatase-like protein C PF00149 Calcineurin-like phosphoesterase	IPR025733 Iron/zinc purple acid phosphatase-like C-terminal domain IPR004843 Metallophosphoesterase domain IPR008963 Purple acid phosphatase-like, N-terminal IPR015914 Purple acid phosphatase, N-terminal	PS00006 CK2_PHOSPHO_SITE Casein kinase II phosphorylation site. PS00005 PKC_PHOSPHO_SITE Protein kinase C phosphorylation site. PS00008 MYRISTYL N-myristoylation site. PS00001 ASN_GLYCOSYLATION N-glycosylation site. PS00004 CAMP_PHOSPHO_SITE cAMP- and cGMP-dependent protein kinase phosphorylation site.
Bradi1g59170.1	I1H4B9	BRADI1G59170	1	1	1	Miscellaneous	purple acid phosphatase (PAP)	homologous to purple acid phosphatase	TP: Signal peptide/SP: Signal peptide	Signal peptide : Y	ER	1	nd	No	not probable	PF14008 Iron/zinc purple acid phosphatase-like protein C PF00149 Calcineurin-like phosphoesterase	IPR025733 Iron/zinc purple acid phosphatase-like C-terminal domain IPR004843 Metallophosphoesterase domain IPR008963 Purple acid phosphatase-like, N-terminal IPR015914 Purple acid phosphatase, N-terminal	PS00001 ASN_GLYCOSYLATION N-glycosylation site. PS00005 PKC_PHOSPHO_SITE Protein kinase C phosphorylation site. PS00006 CK2_PHOSPHO_SITE Casein kinase II phosphorylation site. PS00007 TYR_PHOSPHO_SITE Tyrosine kinase phosphorylation site. PS00008 MYRISTYL N-myristoylation site. PS00009 AMIDATION Amidation site.
Bradi1g69990.1	I1H842	BRADI1G69990	1	1	1	Miscellaneous	purple acid phosphatase (PAP)	homologous to purple acid phosphatase	TP: Signal peptide/SP: Signal peptide	Signal peptide : Y	ER	1	nd	No	not probable	PF00149 Calcineurin-like phosphoesterase PF14008 Iron/zinc purple acid phosphatase-like protein C	IPR004843 Metallophosphoesterase domain IPR025733 Iron/zinc purple acid phosphatase-like C-terminal domain IPR008963 Purple acid phosphatase-like, N-terminal IPR015914 Purple acid phosphatase, N-terminal	PS00001 ASN_GLYCOSYLATION N-glycosylation site. PS00003 SULFATION Tyrosine sulfation site. PS00005 PKC_PHOSPHO_SITE Protein kinase C phosphorylation site. PS00006 CK2_PHOSPHO_SITE Casein kinase II phosphorylation site. PS00007 TYR_PHOSPHO_SITE Tyrosine kinase phosphorylation site. PS00008 MYRISTYL N-myristoylation site.
Bradi2g10990.1	I1HEM8	BRADI2G10990	1	1	1	Miscellaneous	purple acid phosphatase (PAP)	homologous to purple acid phosphatase	TP: Signal peptide/SP: Signal peptide	Signal peptide : Y	ER	0	nd	No	not probable	PF14008 Iron/zinc purple acid phosphatase-like protein C PF00149 Calcineurin-like phosphoesterase	IPR025733 Iron/zinc purple acid phosphatase-like C-terminal domain IPR004843 Metallophosphoesterase domain IPR008963 Purple acid phosphatase-like, N-terminal IPR015914 Purple acid phosphatase, N-terminal	PS00001 ASN_GLYCOSYLATION N-glycosylation site. PS00004 CAMP_PHOSPHO_SITE cAMP- and cGMP-dependent protein kinase phosphorylation site. PS00005 PKC_PHOSPHO_SITE Protein kinase C phosphorylation site. PS00006 CK2_PHOSPHO_SITE Casein kinase II phosphorylation site. PS00007 TYR_PHOSPHO_SITE Tyrosine kinase phosphorylation site. PS00008 MYRISTYL N-myristoylation site.
Bradi2g51600.1	I1HS75	BRADI2G51600	1	1	1	Miscellaneous	purple acid phosphatase (PAP)	homologous to purple acid phosphatase	TP: Signal peptide/SP: Signal peptide	Signal peptide : Y	ER	1	nd	No	lowly probable	PF14008 Iron/zinc purple acid phosphatase-like protein C PF00149 Calcineurin-like phosphoesterase	IPR025733 Iron/zinc purple acid phosphatase-like C-terminal domain IPR004843 Metallophosphoesterase domain IPR008963 Purple acid phosphatase-like, N-terminal IPR015914 Purple acid phosphatase, N-terminal	PS00001 ASN_GLYCOSYLATION N-glycosylation site. PS00004 CAMP_PHOSPHO_SITE cAMP- and cGMP-dependent protein kinase phosphorylation site. PS00005 PKC_PHOSPHO_SITE Protein kinase C phosphorylation site. PS00006 CK2_PHOSPHO_SITE Casein kinase II phosphorylation site. PS00007 TYR_PHOSPHO_SITE Tyrosine kinase phosphorylation site. PS00008 MYRISTYL N-myristoylation site. PS00013 PROKAR_LIPOPROTEIN Proka…
Bradi3g19760.1	I1I2K5	BRADI3G19760	1	1	1	Miscellaneous	purple acid phosphatase (PAP)	homologous to purple acid phosphatase	TP: Signal peptide/SP: Signal peptide	Signal peptide : Y	ER	1	nd	Yes	probable	PF14008 Iron/zinc purple acid phosphatase-like protein C PF00149 Calcineurin-like phosphoesterase	IPR025733 Iron/zinc purple acid phosphatase-like C-terminal domain IPR004843 Metallophosphoesterase domain IPR008963 Purple acid phosphatase-like, N-terminal IPR015914 Purple acid phosphatase, N-terminal	PS00001 ASN_GLYCOSYLATION N-glycosylation site. PS00003 SULFATION Tyrosine sulfation site. PS00004 CAMP_PHOSPHO_SITE cAMP- and cGMP-dependent protein kinase phosphorylation site. PS00005 PKC_PHOSPHO_SITE Protein kinase C phosphorylation site. PS00006 CK2_PHOSPHO_SITE Casein kinase II phosphorylation site. PS00007 TYR_PHOSPHO_SITE Tyrosine kinase phosphorylation site. PS00008 MYRISTYL N-myristoyla…
Bradi3g41200.1	I1I8W6	BRADI3G41200	1	1	1	Miscellaneous	purple acid phosphatase (PAP)	homologous to purple acid phosphatase	TP: Signal peptide/SP: Signal peptide	Signal peptide : Y	ER	1	nd	Yes	not probable	PF00149 Calcineurin-like phosphoesterase PF14008 Iron/zinc purple acid phosphatase-like protein C	IPR004843 Metallophosphoesterase domain IPR025733 Iron/zinc purple acid phosphatase-like C-terminal domain IPR008963 Purple acid phosphatase-like, N-terminal IPR015914 Purple acid phosphatase, N-terminal IPR003961 Fibronectin, type III	PS00001 ASN_GLYCOSYLATION N-glycosylation site. PS00005 PKC_PHOSPHO_SITE Protein kinase C phosphorylation site. PS00006 CK2_PHOSPHO_SITE Casein kinase II phosphorylation site. PS00007 TYR_PHOSPHO_SITE Tyrosine kinase phosphorylation site. PS00008 MYRISTYL N-myristoylation site.
Bradi4g00580.1	I1IG27	BRADI4G00580	1	1	1	Miscellaneous	purple acid phosphatase (PAP)	homologous to purple acid phosphatase	TP: Mitochondrial/SP: Signal peptide	Signal peptide : Y	ER	1	nd	No	not probable	PF14008 Iron/zinc purple acid phosphatase-like protein C PF00149 Calcineurin-like phosphoesterase	IPR004843 Metallophosphoesterase domain IPR025733 Iron/zinc purple acid phosphatase-like C-terminal domain IPR008963 Purple acid phosphatase-like, N-terminal IPR015914 Purple acid phosphatase, N-terminal	PS00001 ASN_GLYCOSYLATION N-glycosylation site. PS00003 SULFATION Tyrosine sulfation site. PS00004 CAMP_PHOSPHO_SITE cAMP- and cGMP-dependent protein kinase phosphorylation site. PS00005 PKC_PHOSPHO_SITE Protein kinase C phosphorylation site. PS00006 CK2_PHOSPHO_SITE Casein kinase II phosphorylation site. PS00008 MYRISTYL N-myristoylation site.
Bradi4g03777.1	I1IH78	BRADI4G03777	1	1	1	Miscellaneous	purple acid phosphatase (PAP)	homologous to purple acid phosphatase	TP: Signal peptide/SP: Signal peptide	Signal peptide : Y	ER	1	nd	No	not probable	PF00149 Calcineurin-like phosphoesterase PF14008 Iron/zinc purple acid phosphatase-like protein C	IPR004843 Metallophosphoesterase domain IPR025733 Iron/zinc purple acid phosphatase-like C-terminal domain IPR008963 Purple acid phosphatase-like, N-terminal IPR015914 Purple acid phosphatase, N-terminal	PS00007 TYR_PHOSPHO_SITE Tyrosine kinase phosphorylation site. PS00008 MYRISTYL N-myristoylation site. PS00029 LEUCINE_ZIPPER Leucine zipper pattern. PS00006 CK2_PHOSPHO_SITE Casein kinase II phosphorylation site. PS00005 PKC_PHOSPHO_SITE Protein kinase C phosphorylation site. PS00001 ASN_GLYCOSYLATION N-glycosylation site.
Bradi4g03787.1	I1IH79	BRADI4G03787	1	1	1	Miscellaneous	purple acid phosphatase (PAP)	homologous to purple acid phosphatase	TP: Mitochondrial/SP: Signal peptide	Signal peptide : Y	ER	0	nd	No	not probable	PF00149 Calcineurin-like phosphoesterase PF14008 Iron/zinc purple acid phosphatase-like protein C	IPR025733 Iron/zinc purple acid phosphatase-like C-terminal domain IPR004843 Metallophosphoesterase domain IPR008963 Purple acid phosphatase-like, N-terminal IPR015914 Purple acid phosphatase, N-terminal	PS00008 MYRISTYL N-myristoylation site. PS00007 TYR_PHOSPHO_SITE Tyrosine kinase phosphorylation site. PS00006 CK2_PHOSPHO_SITE Casein kinase II phosphorylation site. PS00005 PKC_PHOSPHO_SITE Protein kinase C phosphorylation site. PS00001 ASN_GLYCOSYLATION N-glycosylation site.
Bradi4g34637.1	I1IRL3	BRADI4G34637	1	1	1	Miscellaneous	purple acid phosphatase (PAP)	homologous to purple acid phosphatase	TP: Signal peptide/SP: Signal peptide	Signal peptide : Y	ER	0	nd	No	not probable	PF00149 Calcineurin-like phosphoesterase PF14008 Iron/zinc purple acid phosphatase-like protein C	IPR004843 Metallophosphoesterase domain IPR025733 Iron/zinc purple acid phosphatase-like C-terminal domain IPR008963 Purple acid phosphatase-like, N-terminal IPR015914 Purple acid phosphatase, N-terminal IPR003961 Fibronectin, type III	PS00008 MYRISTYL N-myristoylation site. PS00007 TYR_PHOSPHO_SITE Tyrosine kinase phosphorylation site. PS00006 CK2_PHOSPHO_SITE Casein kinase II phosphorylation site. PS00005 PKC_PHOSPHO_SITE Protein kinase C phosphorylation site. PS00001 ASN_GLYCOSYLATION N-glycosylation site.
Bradi4g42500.1	I1IUC3	BRADI4G42500	1	1	1	Miscellaneous	purple acid phosphatase (PAP)	homologous to purple acid phosphatase	TP: Signal peptide/SP: Signal peptide	Signal peptide : Y	ER	1	nd	No	probable	PF00149 Calcineurin-like phosphoesterase PF14008 Iron/zinc purple acid phosphatase-like protein C	IPR004843 Metallophosphoesterase domain IPR025733 Iron/zinc purple acid phosphatase-like C-terminal domain IPR008963 Purple acid phosphatase-like, N-terminal IPR015914 Purple acid phosphatase, N-terminal	PS00001 ASN_GLYCOSYLATION N-glycosylation site. PS00005 PKC_PHOSPHO_SITE Protein kinase C phosphorylation site. PS00006 CK2_PHOSPHO_SITE Casein kinase II phosphorylation site. PS00007 TYR_PHOSPHO_SITE Tyrosine kinase phosphorylation site. PS00008 MYRISTYL N-myristoylation site.
Bradi1g33540.1	I1GWG6	BRADI1G33540	1	1	0	Miscellaneous	thaumatin	thaumatin (PR5)	TP: Signal peptide/SP: Signal peptide	Signal peptide : Y	ER	0	nd	No	not probable	PF00314 Thaumatin family	IPR001938 Thaumatin IPR017949 Thaumatin, conserved site	PS00005 PKC_PHOSPHO_SITE Protein kinase C phosphorylation site. PS00006 CK2_PHOSPHO_SITE Casein kinase II phosphorylation site. PS00008 MYRISTYL N-myristoylation site. PS00316 THAUMATIN Thaumatin family signature.
Bradi4g05440.1	I1IHR6	BRADI4G05440	1	1	0	Miscellaneous	thaumatin	thaumatin (PR5)	TP: Signal peptide/SP: Signal peptide	Signal peptide : Y	ER	1	nd	No	not probable	PF00314 Thaumatin family	IPR001938 Thaumatin IPR017949 Thaumatin, conserved site	PS00005 PKC_PHOSPHO_SITE Protein kinase C phosphorylation site. PS00006 CK2_PHOSPHO_SITE Casein kinase II phosphorylation site. PS00007 TYR_PHOSPHO_SITE Tyrosine kinase phosphorylation site. PS00008 MYRISTYL N-myristoylation site. PS00009 AMIDATION Amidation site. PS00316 THAUMATIN Thaumatin family signature.
Bradi1g13070.1	I1GPS9	BRADI1G13070	1	1	1	Miscellaneous	thaumatin	thaumatin (PR5)	TP: Signal peptide/SP: Signal peptide	Signal peptide : Y	ER	1	nd	No	not probable	PF00314 Thaumatin family	IPR001938 Thaumatin IPR017949 Thaumatin, conserved site	PS00001 ASN_GLYCOSYLATION N-glycosylation site. PS00005 PKC_PHOSPHO_SITE Protein kinase C phosphorylation site. PS00006 CK2_PHOSPHO_SITE Casein kinase II phosphorylation site. PS00008 MYRISTYL N-myristoylation site. PS00009 AMIDATION Amidation site. PS00316 THAUMATIN Thaumatin family signature.
Bradi2g54560.1	I1HT86	BRADI2G54560	1	1	1	Miscellaneous	thaumatin	thaumatin (PR5)	TP: Signal peptide/SP: Signal peptide	Signal peptide : Y	ER	1	nd	No	not probable	PF00314 Thaumatin family	IPR001938 Thaumatin	PS00001 ASN_GLYCOSYLATION N-glycosylation site. PS00005 PKC_PHOSPHO_SITE Protein kinase C phosphorylation site. PS00006 CK2_PHOSPHO_SITE Casein kinase II phosphorylation site. PS00008 MYRISTYL N-myristoylation site.
Bradi4g03290.1	I1IH18	BRADI4G03290	1	1	1	Miscellaneous	thaumatin	thaumatin (PR5)	TP: Signal peptide/SP: Signal peptide	Signal peptide : Y	ER	1	nd	No	not probable	PF00314 Thaumatin family	IPR001938 Thaumatin IPR017949 Thaumatin, conserved site	PS00005 PKC_PHOSPHO_SITE Protein kinase C phosphorylation site. PS00006 CK2_PHOSPHO_SITE Casein kinase II phosphorylation site. PS00008 MYRISTYL N-myristoylation site. PS00316 THAUMATIN Thaumatin family signature.
Bradi4g04160.1	I1IHC4	BRADI4G04160	1	1	1	Miscellaneous	thaumatin	thaumatin (PR5)	TP: Signal peptide/SP: Signal peptide	Signal peptide : Y	ER	0	nd	No	not probable	PF00314 Thaumatin family	IPR001938 Thaumatin	PS00005 PKC_PHOSPHO_SITE Protein kinase C phosphorylation site. PS00006 CK2_PHOSPHO_SITE Casein kinase II phosphorylation site. PS00008 MYRISTYL N-myristoylation site.
Bradi4g04180.1	I1IHC6	BRADI4G04180	1	1	1	Miscellaneous	thaumatin	thaumatin (PR5)	TP: Signal peptide/SP: Signal peptide	Signal peptide : Y	ER	1	nd	No	lowly probable	PF00314 Thaumatin family	IPR001938 Thaumatin	PS00005 PKC_PHOSPHO_SITE Protein kinase C phosphorylation site. PS00006 CK2_PHOSPHO_SITE Casein kinase II phosphorylation site. PS00008 MYRISTYL N-myristoylation site. PS00013 PROKAR_LIPOPROTEIN Prokaryotic membrane lipoprotein lipid attachment site.
Bradi4g05430.1	I1IHR5	BRADI4G05430	1	1	1	Miscellaneous	thaumatin	thaumatin (PR5)	TP: Signal peptide/SP: Signal peptide	Signal peptide : Y	ER	1	nd	No	not probable	PF00314 Thaumatin family	IPR001938 Thaumatin	PS00005 PKC_PHOSPHO_SITE Protein kinase C phosphorylation site. PS00006 CK2_PHOSPHO_SITE Casein kinase II phosphorylation site. PS00008 MYRISTYL N-myristoylation site.
Bradi1g37920.1	I1GY04	BRADI1G37920	1	1	1	Miscellaneous		acid phosphatase (class B)	TP: Signal peptide/SP: Signal peptide	Signal peptide : Y	ER	0	nd	No	lowly probable	PF03767 HAD superfamily, subfamily IIIB (Acid phosphatase)	IPR005519 Acid phosphatase (Class B) IPR023214 HAD-like domain IPR014403 Vegetative storage protein/acid phosphatase IPR010028 Acid phosphatase, plant	PS00001 ASN_GLYCOSYLATION N-glycosylation site. PS00003 SULFATION Tyrosine sulfation site. PS00005 PKC_PHOSPHO_SITE Protein kinase C phosphorylation site. PS00006 CK2_PHOSPHO_SITE Casein kinase II phosphorylation site. PS00007 TYR_PHOSPHO_SITE Tyrosine kinase phosphorylation site. PS00008 MYRISTYL N-myristoylation site.
Bradi2g33317.1	I1HL38	BRADI2G33317	1	1	1	Miscellaneous		acid phosphatase (class B)	TP: Signal peptide/SP: Signal peptide	Signal peptide : Y	ER	1	nd	No	not probable	PF03767 HAD superfamily, subfamily IIIB (Acid phosphatase)	IPR005519 Acid phosphatase (Class B) IPR023214 HAD-like domain IPR014403 Vegetative storage protein/acid phosphatase IPR010028 Acid phosphatase, plant	PS00008 MYRISTYL N-myristoylation site. PS00007 TYR_PHOSPHO_SITE Tyrosine kinase phosphorylation site. PS00006 CK2_PHOSPHO_SITE Casein kinase II phosphorylation site. PS00005 PKC_PHOSPHO_SITE Protein kinase C phosphorylation site. PS00004 CAMP_PHOSPHO_SITE cAMP- and cGMP-dependent protein kinase phosphorylation site. PS00001 ASN_GLYCOSYLATION N-glycosylation site.
Bradi5g12260.1	I1IYF9	BRADI5G12260	1	1	1	Miscellaneous		aldose-1-epimerase	TP: Signal peptide/SP: Signal peptide	Signal peptide : Y	ER	0	nd	No	not probable	PF01263 Aldose 1-epimerase	IPR008183 Aldose 1-/Glucose-6-phosphate 1-epimerase IPR015443 Aldose 1-epimerase IPR011013 Galactose mutarotase-like domain IPR014718 Glycoside hydrolase-type carbohydrate-binding, subgroup	PS00001 ASN_GLYCOSYLATION N-glycosylation site. PS00005 PKC_PHOSPHO_SITE Protein kinase C phosphorylation site. PS00006 CK2_PHOSPHO_SITE Casein kinase II phosphorylation site. PS00007 TYR_PHOSPHO_SITE Tyrosine kinase phosphorylation site. PS00008 MYRISTYL N-myristoylation site. PS00009 AMIDATION Amidation site.
Bradi4g25550.1	I1INH4	BRADI4G25550	1	0	0	Miscellaneous		carbonic anhydrase	TP: Signal peptide/SP: Signal peptide	Signal peptide : Y	ER	1	nd	No	not probable	PF00194 Eukaryotic-type carbonic anhydrase	IPR001148 Alpha carbonic anhydrase IPR023561 Carbonic anhydrase, alpha-class	PS00001 ASN_GLYCOSYLATION N-glycosylation site. PS00004 CAMP_PHOSPHO_SITE cAMP- and cGMP-dependent protein kinase phosphorylation site. PS00005 PKC_PHOSPHO_SITE Protein kinase C phosphorylation site. PS00006 CK2_PHOSPHO_SITE Casein kinase II phosphorylation site. PS00008 MYRISTYL N-myristoylation site. PS00009 AMIDATION Amidation site.
Bradi3g38260.3	I1I7V6	BRADI3G38260	1	1	1	Miscellaneous		carbonic anhydrase	TP: Signal peptide/SP: Signal peptide	Signal peptide : Y	ER	1	nd	No	not probable	PF00194 Eukaryotic-type carbonic anhydrase	IPR001148 Alpha carbonic anhydrase IPR018338 Carbonic anhydrase, alpha-class, conserved site IPR023561 Carbonic anhydrase, alpha-class	PS00001 ASN_GLYCOSYLATION N-glycosylation site. PS00005 PKC_PHOSPHO_SITE Protein kinase C phosphorylation site. PS00006 CK2_PHOSPHO_SITE Casein kinase II phosphorylation site. PS00007 TYR_PHOSPHO_SITE Tyrosine kinase phosphorylation site. PS00008 MYRISTYL N-myristoylation site. PS00009 AMIDATION Amidation site. PS00162 EUK_CO2_ANHYDRASE Eukaryotic-type carbonic anhydrases signature.
Bradi5g08850.1	I1IXC1	BRADI5G08850	0	1	1	Miscellaneous		expressed protein (ferritin domain)	TP: Signal peptide/SP: Signal peptide	Signal peptide : Y	ER	0	nd	No	not probable	PF13668 Ferritin-like domain	-	PS00001 ASN_GLYCOSYLATION N-glycosylation site. PS00006 CK2_PHOSPHO_SITE Casein kinase II phosphorylation site. PS00008 MYRISTYL N-myristoylation site. PS00009 AMIDATION Amidation site.
Bradi1g62680.1	I1H5K1	BRADI1G62680	1	1	1	Miscellaneous		expressed protein (ferritin domain)	TP: Signal peptide/SP: Signal peptide	Signal peptide : Y	ER	0	nd	No	not probable	PF13668 Ferritin-like domain	-	PS00001 ASN_GLYCOSYLATION N-glycosylation site. PS00005 PKC_PHOSPHO_SITE Protein kinase C phosphorylation site. PS00006 CK2_PHOSPHO_SITE Casein kinase II phosphorylation site. PS00008 MYRISTYL N-myristoylation site.
Bradi1g11920.1	I1GPE0	BRADI1G11920	1	1	1	Miscellaneous		germin (cupin domain)	TP: Signal peptide/SP: Signal peptide	Signal peptide : Y	ER	1	nd	Yes	not probable	PF00190 Cupin	IPR006045 Cupin 1 IPR011051 RmlC-like cupin domain IPR001929 Germin IPR019780 Germin, manganese binding site IPR014710 RmlC-like jelly roll fold	PS00001 ASN_GLYCOSYLATION N-glycosylation site. PS00005 PKC_PHOSPHO_SITE Protein kinase C phosphorylation site. PS00006 CK2_PHOSPHO_SITE Casein kinase II phosphorylation site. PS00008 MYRISTYL N-myristoylation site. PS00725 GERMIN Germin family signature.
Bradi1g11930.1	I1GPE1	BRADI1G11930	1	1	1	Miscellaneous		germin (cupin domain)	TP: Signal peptide/SP: Signal peptide	Signal peptide : Y	ER	1	nd	Yes	not probable	PF00190 Cupin	IPR006045 Cupin 1 IPR011051 RmlC-like cupin domain IPR001929 Germin IPR019780 Germin, manganese binding site IPR014710 RmlC-like jelly roll fold	PS00001 ASN_GLYCOSYLATION N-glycosylation site. PS00005 PKC_PHOSPHO_SITE Protein kinase C phosphorylation site. PS00006 CK2_PHOSPHO_SITE Casein kinase II phosphorylation site. PS00008 MYRISTYL N-myristoylation site. PS00725 GERMIN Germin family signature.
Bradi2g08790.1	I1HDW6	BRADI2G08790	1	1	1	Miscellaneous		germin (cupin domain)	TP: Signal peptide/SP: Signal peptide	Signal peptide : Y	ER	1	nd	No	lowly probable	PF00190 Cupin	IPR006045 Cupin 1 IPR011051 RmlC-like cupin domain IPR001929 Germin IPR019780 Germin, manganese binding site IPR014710 RmlC-like jelly roll fold	PS00001 ASN_GLYCOSYLATION N-glycosylation site. PS00003 SULFATION Tyrosine sulfation site. PS00006 CK2_PHOSPHO_SITE Casein kinase II phosphorylation site. PS00008 MYRISTYL N-myristoylation site. PS00725 GERMIN Germin family signature.
Bradi2g11050.1	I1HEN5	BRADI2G11050	1	1	1	Miscellaneous		germin (cupin domain)	TP: Signal peptide/SP: Signal peptide	Signal peptide : Y	ER	0	nd	No	not probable	PF00190 Cupin	IPR006045 Cupin 1 IPR011051 RmlC-like cupin domain IPR001929 Germin IPR019780 Germin, manganese binding site IPR014710 RmlC-like jelly roll fold	PS00001 ASN_GLYCOSYLATION N-glycosylation site. PS00006 CK2_PHOSPHO_SITE Casein kinase II phosphorylation site. PS00008 MYRISTYL N-myristoylation site. PS00725 GERMIN Germin family signature.
Bradi3g37670.1	I1I7N4	BRADI3G37670	1	1	1	Miscellaneous		germin (cupin domain)	TP: Signal peptide/SP: Signal peptide	Signal peptide : Y	ER	0	nd	No	not probable	PF00190 Cupin	IPR006045 Cupin 1 IPR011051 RmlC-like cupin domain IPR001929 Germin IPR019780 Germin, manganese binding site IPR014710 RmlC-like jelly roll fold	PS00001 ASN_GLYCOSYLATION N-glycosylation site. PS00006 CK2_PHOSPHO_SITE Casein kinase II phosphorylation site. PS00008 MYRISTYL N-myristoylation site. PS00725 GERMIN Germin family signature.
Bradi4g06080.1	I1IHZ3	BRADI4G06080	1	1	1	Miscellaneous		germin (cupin domain)	TP: Signal peptide/SP: Signal peptide	Signal peptide : Y	ER	0	nd	No	not probable	PF00190 Cupin	IPR006045 Cupin 1 IPR011051 RmlC-like cupin domain IPR001929 Germin IPR019780 Germin, manganese binding site IPR014710 RmlC-like jelly roll fold	PS00001 ASN_GLYCOSYLATION N-glycosylation site. PS00006 CK2_PHOSPHO_SITE Casein kinase II phosphorylation site. PS00008 MYRISTYL N-myristoylation site. PS00725 GERMIN Germin family signature.
Bradi3g18680.1	I1I270	BRADI3G18680	1	1	1	Miscellaneous		homologous to dienelactone hydrolase	TP: Signal peptide/SP: Signal peptide	Signal peptide : Y	ER	0	nd	No	not probable	PF01738 Dienelactone hydrolase family	IPR002925 Dienelactone hydrolase	PS00001 ASN_GLYCOSYLATION N-glycosylation site. PS00005 PKC_PHOSPHO_SITE Protein kinase C phosphorylation site. PS00006 CK2_PHOSPHO_SITE Casein kinase II phosphorylation site. PS00007 TYR_PHOSPHO_SITE Tyrosine kinase phosphorylation site. PS00008 MYRISTYL N-myristoylation site.
Bradi3g49380.1	I1IBT1	BRADI3G49380	1	1	1	Miscellaneous		homologous to gamma thionin (defensin)	TP: Signal peptide/SP: Signal peptide	Signal peptide : Y	ER	0	nd	No	not probable	PF00304 Gamma-thionin family	IPR008176 Gamma thionin IPR003614 Knottin, scorpion toxin-like IPR008177 Gamma Purothionin	PS00005 PKC_PHOSPHO_SITE Protein kinase C phosphorylation site. PS00008 MYRISTYL N-myristoylation site. PS00940 GAMMA_THIONIN Gamma-thionins family signature.
Bradi4g00430.1	I1IG10	BRADI4G00430	1	1	1	Miscellaneous		homologous to glucose/sorbosone dehydrogenase (beta-propeller fold)	TP: Signal peptide/SP: Signal peptide	Signal peptide : Y	ER	1	nd	Yes	highly probable	PF07995 Glucose / Sorbosone dehydrogenase	IPR012938 Glucose/Sorbosone dehydrogenase IPR011041 Soluble quinoprotein glucose/sorbosone dehydrogenase IPR011042 Six-bladed beta-propeller, TolB-like	PS00001 ASN_GLYCOSYLATION N-glycosylation site. PS00003 SULFATION Tyrosine sulfation site. PS00005 PKC_PHOSPHO_SITE Protein kinase C phosphorylation site. PS00006 CK2_PHOSPHO_SITE Casein kinase II phosphorylation site. PS00007 TYR_PHOSPHO_SITE Tyrosine kinase phosphorylation site. PS00008 MYRISTYL N-myristoylation site.
Bradi3g58620.1	I1IF10	BRADI3G58620	1	1	0	Miscellaneous		phosphate-induced (phi) protein 1	TP: Signal peptide/SP: Signal peptide	Signal peptide : Y	ER	0	nd	No	not probable	PF04674 Phosphate-induced protein 1 conserved region	IPR006766 Phosphate-induced protein 1	PS00001 ASN_GLYCOSYLATION N-glycosylation site. PS00004 CAMP_PHOSPHO_SITE cAMP- and cGMP-dependent protein kinase phosphorylation site. PS00005 PKC_PHOSPHO_SITE Protein kinase C phosphorylation site. PS00006 CK2_PHOSPHO_SITE Casein kinase II phosphorylation site. PS00008 MYRISTYL N-myristoylation site. PS00009 AMIDATION Amidation site.
Bradi3g38720.1	I1I814	BRADI3G38720	1	1	1	Miscellaneous		phosphate-induced (phi) protein 1	TP: Signal peptide/SP: Signal peptide	Signal peptide : Y	ER	1	nd	No	not probable	PF04674 Phosphate-induced protein 1 conserved region	IPR006766 Phosphate-induced protein 1	PS00001 ASN_GLYCOSYLATION N-glycosylation site. PS00004 CAMP_PHOSPHO_SITE cAMP- and cGMP-dependent protein kinase phosphorylation site. PS00005 PKC_PHOSPHO_SITE Protein kinase C phosphorylation site. PS00006 CK2_PHOSPHO_SITE Casein kinase II phosphorylation site. PS00008 MYRISTYL N-myristoylation site. PS00009 AMIDATION Amidation site.
Bradi3g58630.1	I1IF11	BRADI3G58630	1	1	1	Miscellaneous		phosphate-induced (phi) protein 1	TP: Signal peptide/SP: Signal peptide	Signal peptide : Y	ER	1	nd	No	not probable	PF04674 Phosphate-induced protein 1 conserved region	IPR006766 Phosphate-induced protein 1	PS00005 PKC_PHOSPHO_SITE Protein kinase C phosphorylation site. PS00006 CK2_PHOSPHO_SITE Casein kinase II phosphorylation site. PS00008 MYRISTYL N-myristoylation site. PS00009 AMIDATION Amidation site.
Bradi2g61140.1	I1HVB6	BRADI2G61140	1	1	0	Miscellaneous		phosphoesterase	TP: Mitochondrial/SP: Signal peptide	Signal peptide : Y	possibly ER	0	nd	No	not probable	PF04185 Phosphoesterase family	IPR007312 Phosphoesterase	PS00001 ASN_GLYCOSYLATION N-glycosylation site. PS00003 SULFATION Tyrosine sulfation site. PS00005 PKC_PHOSPHO_SITE Protein kinase C phosphorylation site. PS00006 CK2_PHOSPHO_SITE Casein kinase II phosphorylation site. PS00007 TYR_PHOSPHO_SITE Tyrosine kinase phosphorylation site. PS00008 MYRISTYL N-myristoylation site.
Bradi1g01120.1	I1GKP0	BRADI1G01120	1	1	1	Miscellaneous		ribonuclease III	TP: Signal peptide/SP: Signal peptide	Signal peptide : Y	ER	0	nd	No	lowly probable	-	IPR000999 Ribonuclease III domain	PS00001 ASN_GLYCOSYLATION N-glycosylation site. PS00006 CK2_PHOSPHO_SITE Casein kinase II phosphorylation site. PS00008 MYRISTYL N-myristoylation site. PS50310 ALA_RICH Alanine-rich region profile. PS50142 RNASE_3_2 Ribonuclease III family domain profile.
Bradi1g20520.1	I1GS23	BRADI1G20520	1	1	1	Miscellaneous		ribonuclease T2	TP: Signal peptide/SP: Signal peptide	Signal peptide : Y	ER	0	nd	No	not probable	PF00445 Ribonuclease T2 family	IPR001568 Ribonuclease T2-like IPR018188 Ribonuclease T2, active site	PS00001 ASN_GLYCOSYLATION N-glycosylation site. PS00005 PKC_PHOSPHO_SITE Protein kinase C phosphorylation site. PS00006 CK2_PHOSPHO_SITE Casein kinase II phosphorylation site. PS00008 MYRISTYL N-myristoylation site. PS00530 RNASE_T2_1 Ribonuclease T2 family histidine active site 1. PS00531 RNASE_T2_2 Ribonuclease T2 family histidine active site 2.
Bradi1g57590.1	I1H3S6	BRADI1G57590	0	0	1	Miscellaneous		SCP-like extracellular protein (PR-1)	TP: Signal peptide/SP: Signal peptide	Signal peptide : Y	ER	0	nd	No	not probable	PF00188 SCP-like extracellular protein	IPR014044 CAP domain IPR018244 Allergen V5/Tpx-1-related, conserved site IPR001283 Allergen V5/Tpx-1-related	PS00004 CAMP_PHOSPHO_SITE cAMP- and cGMP-dependent protein kinase phosphorylation site. PS00005 PKC_PHOSPHO_SITE Protein kinase C phosphorylation site. PS00006 CK2_PHOSPHO_SITE Casein kinase II phosphorylation site. PS00008 MYRISTYL N-myristoylation site. PS01009 CRISP_1 CRISP family signature 1. PS01010 CRISP_2 CRISP family signature 2.
Bradi1g09637.1	I1GNM5	BRADI1G09637	1	1	1	Miscellaneous		SCP-like extracellular protein (PR-1)	TP: Mitochondrial/SP: Signal peptide	Signal peptide : Y	ER	0	nd	No	not probable	PF00188 SCP-like extracellular protein	IPR014044 CAP domain IPR001283 Allergen V5/Tpx-1-related	PS00008 MYRISTYL N-myristoylation site. PS00005 PKC_PHOSPHO_SITE Protein kinase C phosphorylation site. PS00004 CAMP_PHOSPHO_SITE cAMP- and cGMP-dependent protein kinase phosphorylation site. PS00001 ASN_GLYCOSYLATION N-glycosylation site.
Bradi2g56717.1	I1HTY0	BRADI2G56717	1	1	1	Miscellaneous		strictosidine synthase	TP: Signal peptide/SP: Signal peptide	Signal peptide : Y	ER	1	nd	No	not probable	PF03088 Strictosidine synthase	IPR018119 Strictosidine synthase, conserved region IPR011042 Six-bladed beta-propeller, TolB-like	PS00008 MYRISTYL N-myristoylation site. PS00006 CK2_PHOSPHO_SITE Casein kinase II phosphorylation site. PS00005 PKC_PHOSPHO_SITE Protein kinase C phosphorylation site. PS00001 ASN_GLYCOSYLATION N-glycosylation site.
Bradi5g02900.1	I1IW32	BRADI5G02900	1	1	1	Oxido-reductases	berberine-bridge oxido-reductase	berberine-bridge enzyme (S)-reticulin:oxygen oxido-reductase	TP: Signal peptide/SP: Signal peptide	Signal peptide : Y	ER	1	nd	No	not probable	PF08031 Berberine and berberine like PF01565 FAD binding domain	IPR012951 Berberine/berberine-like IPR006094 FAD linked oxidase, N-terminal IPR016166 FAD-binding, type 2 IPR016169 CO dehydrogenase flavoprotein-like, FAD-binding, subdomain 2 IPR016167 FAD-binding, type 2, subdomain 1	PS00001 ASN_GLYCOSYLATION N-glycosylation site. PS00005 PKC_PHOSPHO_SITE Protein kinase C phosphorylation site. PS00006 CK2_PHOSPHO_SITE Casein kinase II phosphorylation site. PS00008 MYRISTYL N-myristoylation site.
Bradi1g59510.1	I1H4F9	BRADI1G59510	1	1	0	Oxido-reductases	blue copper binding protein	plastocyanin (blue copper binding protein)	TP: Signal peptide/SP: Signal peptide	Signal peptide : Y	ER	2	nd	Yes	highly probable	PF02298 Plastocyanin-like domain 159-177	IPR003245 Plastocyanin-like IPR000923 Blue (type 1) copper domain IPR008972 Cupredoxin	PS00003 SULFATION Tyrosine sulfation site. PS00005 PKC_PHOSPHO_SITE Protein kinase C phosphorylation site. PS00006 CK2_PHOSPHO_SITE Casein kinase II phosphorylation site. PS00008 MYRISTYL N-myristoylation site. PS50310 ALA_RICH Alanine-rich region profile. PS00196 COPPER_BLUE Type-1 copper (blue) proteins signature.
Bradi1g11240.1	I1GP60	BRADI1G11240	1	1	1	Oxido-reductases	blue copper binding protein	plastocyanin (blue copper binding protein)	TP: Signal peptide/SP: Signal peptide	Signal peptide : Y	possibly ER	1	nd	Yes	not probable	PF02298 Plastocyanin-like domain 159-177	IPR003245 Plastocyanin-like IPR000923 Blue (type 1) copper domain IPR008972 Cupredoxin	PS00001 ASN_GLYCOSYLATION N-glycosylation site. PS00005 PKC_PHOSPHO_SITE Protein kinase C phosphorylation site. PS00006 CK2_PHOSPHO_SITE Casein kinase II phosphorylation site. PS00008 MYRISTYL N-myristoylation site. PS00009 AMIDATION Amidation site. PS00196 COPPER_BLUE Type-1 copper (blue) proteins signature.
Bradi1g24120.1	I1GT90	BRADI1G24120	1	1	1	Oxido-reductases	blue copper binding protein	plastocyanin (blue copper binding protein)	TP: Signal peptide/SP: Signal peptide	Signal peptide : Y	ER	1	nd	No	not probable	PF02298 Plastocyanin-like domain 159-177	IPR003245 Plastocyanin-like IPR008972 Cupredoxin	PS00004 CAMP_PHOSPHO_SITE cAMP- and cGMP-dependent protein kinase phosphorylation site. PS00005 PKC_PHOSPHO_SITE Protein kinase C phosphorylation site. PS00006 CK2_PHOSPHO_SITE Casein kinase II phosphorylation site. PS00008 MYRISTYL N-myristoylation site. PS50310 ALA_RICH Alanine-rich region profile.
Bradi1g32840.1	I1GW83	BRADI1G32840	1	1	1	Oxido-reductases	blue copper binding protein	plastocyanin (blue copper binding protein)	TP: Signal peptide/SP: Signal peptide	Signal peptide : Y	ER	0	nd	Yes	highly probable	PF02298 Plastocyanin-like domain 159-177	IPR003245 Plastocyanin-like IPR008972 Cupredoxin	PS00001 ASN_GLYCOSYLATION N-glycosylation site. PS00005 PKC_PHOSPHO_SITE Protein kinase C phosphorylation site. PS00006 CK2_PHOSPHO_SITE Casein kinase II phosphorylation site. PS00008 MYRISTYL N-myristoylation site. PS50099 PRO_RICH Proline-rich region profile.
Bradi1g43860.1	I1GZ52	BRADI1G43860	1	1	1	Oxido-reductases	blue copper binding protein	plastocyanin (blue copper binding protein)	TP: Signal peptide/SP: Signal peptide	Signal peptide : Y	possibly ER	1	nd	No	not probable	PF02298 Plastocyanin-like domain 159-177	IPR003245 Plastocyanin-like IPR008972 Cupredoxin	PS00001 ASN_GLYCOSYLATION N-glycosylation site. PS00004 CAMP_PHOSPHO_SITE cAMP- and cGMP-dependent protein kinase phosphorylation site. PS00005 PKC_PHOSPHO_SITE Protein kinase C phosphorylation site. PS00006 CK2_PHOSPHO_SITE Casein kinase II phosphorylation site. PS00008 MYRISTYL N-myristoylation site.
Bradi1g45710.1	I1GZR3	BRADI1G45710	1	1	1	Oxido-reductases	blue copper binding protein	plastocyanin (blue copper binding protein)	TP: Signal peptide/SP: Signal peptide	Signal peptide : Y	ER	2	nd	Yes	highly probable	PF02298 Plastocyanin-like domain 159-177	IPR003245 Plastocyanin-like IPR008972 Cupredoxin	PS00005 PKC_PHOSPHO_SITE Protein kinase C phosphorylation site. PS00006 CK2_PHOSPHO_SITE Casein kinase II phosphorylation site. PS00008 MYRISTYL N-myristoylation site.
Bradi1g59120.1	I1H4B3	BRADI1G59120	1	1	1	Oxido-reductases	blue copper binding protein	plastocyanin (blue copper binding protein)	TP: Mitochondrial/SP: Signal peptide	Signal peptide : Y	none	2	nd	Yes	highly probable	PF02298 Plastocyanin-like domain 159-177	IPR003245 Plastocyanin-like IPR008972 Cupredoxin	PS00001 ASN_GLYCOSYLATION N-glycosylation site. PS00003 SULFATION Tyrosine sulfation site. PS00004 CAMP_PHOSPHO_SITE cAMP- and cGMP-dependent protein kinase phosphorylation site. PS00005 PKC_PHOSPHO_SITE Protein kinase C phosphorylation site. PS00006 CK2_PHOSPHO_SITE Casein kinase II phosphorylation site. PS00008 MYRISTYL N-myristoylation site. PS50310 ALA_RICH Alanine-rich region profile. PS5032…
Bradi1g77560.1	I1HAJ6	BRADI1G77560	1	1	1	Oxido-reductases	blue copper binding protein	plastocyanin (blue copper binding protein)	TP: Signal peptide/SP: Signal peptide	Signal peptide : Y	ER	2	nd	Yes	probable	PF02298 Plastocyanin-like domain 159-177	IPR003245 Plastocyanin-like IPR008972 Cupredoxin	PS00001 ASN_GLYCOSYLATION N-glycosylation site. PS00005 PKC_PHOSPHO_SITE Protein kinase C phosphorylation site. PS00006 CK2_PHOSPHO_SITE Casein kinase II phosphorylation site. PS00008 MYRISTYL N-myristoylation site.
Bradi2g06290.1	I1HD24	BRADI2G06290	1	1	1	Oxido-reductases	blue copper binding protein	plastocyanin (blue copper binding protein)	TP: Signal peptide/SP: Signal peptide	Signal peptide : Y	ER	0	nd	Yes	highly probable	PF02298 Plastocyanin-like domain 159-177	IPR003245 Plastocyanin-like IPR008972 Cupredoxin	PS00001 ASN_GLYCOSYLATION N-glycosylation site. PS00006 CK2_PHOSPHO_SITE Casein kinase II phosphorylation site. PS00008 MYRISTYL N-myristoylation site. PS50099 PRO_RICH Proline-rich region profile.
Bradi2g50790.1	I1HRX1	BRADI2G50790	1	1	1	Oxido-reductases	blue copper binding protein	plastocyanin (blue copper binding protein)	TP: Signal peptide/SP: Signal peptide	Signal peptide : Y	ER	2	nd	Yes	highly probable	PF02298 Plastocyanin-like domain 159-177	IPR003245 Plastocyanin-like IPR008972 Cupredoxin	PS00001 ASN_GLYCOSYLATION N-glycosylation site. PS00003 SULFATION Tyrosine sulfation site. PS00005 PKC_PHOSPHO_SITE Protein kinase C phosphorylation site. PS00006 CK2_PHOSPHO_SITE Casein kinase II phosphorylation site. PS00008 MYRISTYL N-myristoylation site.
Bradi3g09240.1	I1HZ65	BRADI3G09240	1	1	1	Oxido-reductases	blue copper binding protein	plastocyanin (blue copper binding protein)	TP: Signal peptide/SP: Signal peptide	Signal peptide : Y	ER	2	nd	Yes	highly probable	PF02298 Plastocyanin-like domain 159-177	IPR003245 Plastocyanin-like IPR008972 Cupredoxin	PS00005 PKC_PHOSPHO_SITE Protein kinase C phosphorylation site. PS00006 CK2_PHOSPHO_SITE Casein kinase II phosphorylation site. PS00008 MYRISTYL N-myristoylation site.
Bradi3g09630.1	I1HZB2	BRADI3G09630	1	1	1	Oxido-reductases	blue copper binding protein	plastocyanin (blue copper binding protein)	TP: Signal peptide/SP: Signal peptide	Signal peptide : Y	ER	1	nd	No	not probable	PF02298 Plastocyanin-like domain 159-177	IPR003245 Plastocyanin-like IPR008972 Cupredoxin	PS00005 PKC_PHOSPHO_SITE Protein kinase C phosphorylation site. PS00006 CK2_PHOSPHO_SITE Casein kinase II phosphorylation site. PS00008 MYRISTYL N-myristoylation site.
Bradi3g19540.1	I1I2H8	BRADI3G19540	1	1	1	Oxido-reductases	blue copper binding protein	plastocyanin (blue copper binding protein)	TP: Signal peptide/SP: Signal peptide	Signal peptide : Y	ER	0	nd	Yes	probable	PF02298 Plastocyanin-like domain 159-177	IPR003245 Plastocyanin-like IPR008972 Cupredoxin	PS00005 PKC_PHOSPHO_SITE Protein kinase C phosphorylation site. PS00006 CK2_PHOSPHO_SITE Casein kinase II phosphorylation site. PS00008 MYRISTYL N-myristoylation site. PS00009 AMIDATION Amidation site. PS50310 ALA_RICH Alanine-rich region profile.
Bradi4g32680.1	I1IQX2	BRADI4G32680	1	1	1	Oxido-reductases	blue copper binding protein	plastocyanin (blue copper binding protein)	TP: Signal peptide/SP: Signal peptide	Signal peptide : Y	ER	2	nd	Yes	highly probable	PF02298 Plastocyanin-like domain 159-177	IPR003245 Plastocyanin-like IPR000923 Blue (type 1) copper domain IPR008972 Cupredoxin	PS00005 PKC_PHOSPHO_SITE Protein kinase C phosphorylation site. PS00006 CK2_PHOSPHO_SITE Casein kinase II phosphorylation site. PS00008 MYRISTYL N-myristoylation site. PS00196 COPPER_BLUE Type-1 copper (blue) proteins signature.
Bradi1g26470.1	I1GU23	BRADI1G26470	1	1	1	Oxido-reductases	multicopper oxidase	multicopper oxidase	TP: Signal peptide/SP: Signal peptide	Signal peptide : Y	ER	1	nd	No	not probable	PF07731 Multicopper oxidase PF07732 Multicopper oxidase PF00394 Multicopper oxidase	IPR011706 Multicopper oxidase, type 2 IPR011707 Multicopper oxidase, type 3 IPR001117 Multicopper oxidase, type 1 IPR008972 Cupredoxin	PS00001 ASN_GLYCOSYLATION N-glycosylation site. PS00004 CAMP_PHOSPHO_SITE cAMP- and cGMP-dependent protein kinase phosphorylation site. PS00005 PKC_PHOSPHO_SITE Protein kinase C phosphorylation site. PS00006 CK2_PHOSPHO_SITE Casein kinase II phosphorylation site. PS00008 MYRISTYL N-myristoylation site. PS00009 AMIDATION Amidation site. PS00213 LIPOCALIN Lipocalin signature.
Bradi1g32470.1	I1GW32	BRADI1G32470	1	1	1	Oxido-reductases	multicopper oxidase	multicopper oxidase	TP: Signal peptide/SP: Signal peptide	Signal peptide : Y	ER	1	nd	No	not probable	PF07731 Multicopper oxidase PF07732 Multicopper oxidase PF00394 Multicopper oxidase	IPR011706 Multicopper oxidase, type 2 IPR011707 Multicopper oxidase, type 3 IPR001117 Multicopper oxidase, type 1 IPR008972 Cupredoxin	PS00001 ASN_GLYCOSYLATION N-glycosylation site. PS00004 CAMP_PHOSPHO_SITE cAMP- and cGMP-dependent protein kinase phosphorylation site. PS00005 PKC_PHOSPHO_SITE Protein kinase C phosphorylation site. PS00006 CK2_PHOSPHO_SITE Casein kinase II phosphorylation site. PS00008 MYRISTYL N-myristoylation site. PS00009 AMIDATION Amidation site.
Bradi1g52200.1	I1H219	BRADI1G52200	1	1	1	Oxido-reductases	multicopper oxidase	multicopper oxidase	TP: Signal peptide/SP: Signal peptide	Signal peptide : Y	ER	1	nd	Yes	highly probable	PF07731 Multicopper oxidase PF07732 Multicopper oxidase PF00394 Multicopper oxidase	IPR011706 Multicopper oxidase, type 2 IPR011707 Multicopper oxidase, type 3 IPR001117 Multicopper oxidase, type 1 IPR008972 Cupredoxin	PS00001 ASN_GLYCOSYLATION N-glycosylation site. PS00003 SULFATION Tyrosine sulfation site. PS00004 CAMP_PHOSPHO_SITE cAMP- and cGMP-dependent protein kinase phosphorylation site. PS00005 PKC_PHOSPHO_SITE Protein kinase C phosphorylation site. PS00006 CK2_PHOSPHO_SITE Casein kinase II phosphorylation site. PS00008 MYRISTYL N-myristoylation site. PS00009 AMIDATION Amidation site.
Bradi2g01850.1	I1HBL0	BRADI2G01850	1	1	1	Oxido-reductases	multicopper oxidase	multicopper oxidase	TP: Signal peptide/SP: Signal peptide	Signal peptide : Y	ER	1	nd	No	not probable	PF07732 Multicopper oxidase PF07731 Multicopper oxidase	IPR011707 Multicopper oxidase, type 3 IPR011706 Multicopper oxidase, type 2 IPR008972 Cupredoxin	PS00001 ASN_GLYCOSYLATION N-glycosylation site. PS00005 PKC_PHOSPHO_SITE Protein kinase C phosphorylation site. PS00006 CK2_PHOSPHO_SITE Casein kinase II phosphorylation site. PS00008 MYRISTYL N-myristoylation site. PS00009 AMIDATION Amidation site.
Bradi1g07780.1	I1GN07	BRADI1G07780	0	1	1	Oxido-reductases	peroxidase	peroxidase (BdiPrx01)	TP: Mitochondrial/SP: Signal peptide	Signal peptide : Y	ER	0	nd	No	not probable	PF00141 Peroxidase 66-392	IPR002016 Haem peroxidase, plant/fungal/bacterial IPR010255 Haem peroxidase IPR019794 Peroxidase, active site IPR000823 Plant peroxidase IPR019793 Peroxidases heam-ligand binding site	PS00001 ASN_GLYCOSYLATION N-glycosylation site. PS00005 PKC_PHOSPHO_SITE Protein kinase C phosphorylation site. PS00006 CK2_PHOSPHO_SITE Casein kinase II phosphorylation site. PS00007 TYR_PHOSPHO_SITE Tyrosine kinase phosphorylation site. PS00008 MYRISTYL N-myristoylation site. PS00435 PEROXIDASE_1 Peroxidases proximal heme-ligand signature. PS00436 PEROXIDASE_2 Peroxidases active site signature.…
Bradi3g33940.1	I1I6C5	BRADI3G33940	1	1	1	Oxido-reductases	peroxidase	peroxidase (BdiPrx110)	TP: Signal peptide/SP: Signal peptide	Signal peptide : Y	ER	1	nd	No	probable	PF00141 Peroxidase 66-392	IPR002016 Haem peroxidase, plant/fungal/bacterial IPR010255 Haem peroxidase IPR019794 Peroxidase, active site IPR000823 Plant peroxidase IPR019793 Peroxidases heam-ligand binding site	PS00001 ASN_GLYCOSYLATION N-glycosylation site. PS00004 CAMP_PHOSPHO_SITE cAMP- and cGMP-dependent protein kinase phosphorylation site. PS00005 PKC_PHOSPHO_SITE Protein kinase C phosphorylation site. PS00006 CK2_PHOSPHO_SITE Casein kinase II phosphorylation site. PS00008 MYRISTYL N-myristoylation site. PS00009 AMIDATION Amidation site. PS00435 PEROXIDASE_1 Peroxidases proximal heme-ligand signatu…
Bradi4g05980.1	I1IHY2	BRADI4G05980	1	1	0	Oxido-reductases	peroxidase	peroxidase (BdiPrx117)	TP: Signal peptide/SP: Signal peptide	Signal peptide : Y	ER	0	nd	No	not probable	PF00141 Peroxidase 66-392	IPR002016 Haem peroxidase, plant/fungal/bacterial IPR010255 Haem peroxidase IPR000823 Plant peroxidase IPR019793 Peroxidases heam-ligand binding site	PS00001 ASN_GLYCOSYLATION N-glycosylation site. PS00005 PKC_PHOSPHO_SITE Protein kinase C phosphorylation site. PS00006 CK2_PHOSPHO_SITE Casein kinase II phosphorylation site. PS00008 MYRISTYL N-myristoylation site. PS00009 AMIDATION Amidation site. PS00013 PROKAR_LIPOPROTEIN Prokaryotic membrane lipoprotein lipid attachment site. PS00435 PEROXIDASE_1 Peroxidases proximal heme-ligand signature. P…
Bradi4g22660.1	I1IMN1	BRADI4G22660	1	1	1	Oxido-reductases	peroxidase	peroxidase (BdiPrx118)	TP: Signal peptide/SP: Signal peptide	Signal peptide : Y	ER	0	nd	No	not probable	PF00141 Peroxidase 66-392	IPR002016 Haem peroxidase, plant/fungal/bacterial IPR010255 Haem peroxidase IPR000823 Plant peroxidase IPR019793 Peroxidases heam-ligand binding site	PS00001 ASN_GLYCOSYLATION N-glycosylation site. PS00004 CAMP_PHOSPHO_SITE cAMP- and cGMP-dependent protein kinase phosphorylation site. PS00005 PKC_PHOSPHO_SITE Protein kinase C phosphorylation site. PS00006 CK2_PHOSPHO_SITE Casein kinase II phosphorylation site. PS00008 MYRISTYL N-myristoylation site. PS00009 AMIDATION Amidation site. PS00435 PEROXIDASE_1 Peroxidases proximal heme-ligand signatu…
Bradi4g32810.1	I1IQY8	BRADI4G32810	0	1	0	Oxido-reductases	peroxidase	peroxidase (BdiPrx122)	TP: Signal peptide/SP: Signal peptide	Signal peptide : Y	ER	1	nd	No	not probable	PF00141 Peroxidase 66-392	IPR002016 Haem peroxidase, plant/fungal/bacterial IPR010255 Haem peroxidase IPR019794 Peroxidase, active site IPR000823 Plant peroxidase IPR019793 Peroxidases heam-ligand binding site	PS00001 ASN_GLYCOSYLATION N-glycosylation site. PS00005 PKC_PHOSPHO_SITE Protein kinase C phosphorylation site. PS00006 CK2_PHOSPHO_SITE Casein kinase II phosphorylation site. PS00007 TYR_PHOSPHO_SITE Tyrosine kinase phosphorylation site. PS00008 MYRISTYL N-myristoylation site. PS00435 PEROXIDASE_1 Peroxidases proximal heme-ligand signature. PS00436 PEROXIDASE_2 Peroxidases active site signature.…
Bradi5g12710.1	I1IYL4	BRADI5G12710	0	1	1	Oxido-reductases	peroxidase	peroxidase (BdiPrx129)	TP: Mitochondrial/SP: Signal peptide	Signal peptide : Y	ER	1	nd	No	not probable	PF00141 Peroxidase 66-392	IPR002016 Haem peroxidase, plant/fungal/bacterial IPR010255 Haem peroxidase IPR019794 Peroxidase, active site IPR000823 Plant peroxidase IPR019793 Peroxidases heam-ligand binding site	PS00001 ASN_GLYCOSYLATION N-glycosylation site. PS00003 SULFATION Tyrosine sulfation site. PS00005 PKC_PHOSPHO_SITE Protein kinase C phosphorylation site. PS00006 CK2_PHOSPHO_SITE Casein kinase II phosphorylation site. PS00007 TYR_PHOSPHO_SITE Tyrosine kinase phosphorylation site. PS00008 MYRISTYL N-myristoylation site. PS00009 AMIDATION Amidation site. PS00435 PEROXIDASE_1 Peroxidases proximal h…
Bradi5g14650.1	I1IZA4	BRADI5G14650	1	1	1	Oxido-reductases	peroxidase	peroxidase (BdiPrx130)	TP: Mitochondrial/SP: Signal peptide	Signal peptide : Y	ER	1	nd	No	not probable	PF00141 Peroxidase 66-392	IPR002016 Haem peroxidase, plant/fungal/bacterial IPR010255 Haem peroxidase IPR000823 Plant peroxidase IPR019793 Peroxidases heam-ligand binding site	PS00001 ASN_GLYCOSYLATION N-glycosylation site. PS00004 CAMP_PHOSPHO_SITE cAMP- and cGMP-dependent protein kinase phosphorylation site. PS00005 PKC_PHOSPHO_SITE Protein kinase C phosphorylation site. PS00006 CK2_PHOSPHO_SITE Casein kinase II phosphorylation site. PS00007 TYR_PHOSPHO_SITE Tyrosine kinase phosphorylation site. PS00008 MYRISTYL N-myristoylation site. PS00009 AMIDATION Amidation site…
Bradi5g27130.1	I1J3P5	BRADI5G27130	1	1	1	Oxido-reductases	peroxidase	peroxidase (BdiPrx135)	TP: Signal peptide/SP: Signal peptide	Signal peptide : Y	ER	1	nd	No	not probable	PF00141 Peroxidase 66-392	IPR002016 Haem peroxidase, plant/fungal/bacterial IPR010255 Haem peroxidase IPR019794 Peroxidase, active site IPR000823 Plant peroxidase IPR019793 Peroxidases heam-ligand binding site	PS00001 ASN_GLYCOSYLATION N-glycosylation site. PS00005 PKC_PHOSPHO_SITE Protein kinase C phosphorylation site. PS00006 CK2_PHOSPHO_SITE Casein kinase II phosphorylation site. PS00008 MYRISTYL N-myristoylation site. PS00009 AMIDATION Amidation site. PS00435 PEROXIDASE_1 Peroxidases proximal heme-ligand signature. PS00436 PEROXIDASE_2 Peroxidases active site signature. PS50873 PEROXIDASE_4 Plant h…
Bradi5g27200.1	I1J3Q3	BRADI5G27200	1	1	1	Oxido-reductases	peroxidase	peroxidase (BdiPrx139)	TP: Signal peptide/SP: Signal peptide	Signal peptide : Y	ER	1	nd	No	not probable	PF00141 Peroxidase 66-392	IPR002016 Haem peroxidase, plant/fungal/bacterial IPR010255 Haem peroxidase IPR019794 Peroxidase, active site IPR000823 Plant peroxidase IPR019793 Peroxidases heam-ligand binding site	PS00001 ASN_GLYCOSYLATION N-glycosylation site. PS00005 PKC_PHOSPHO_SITE Protein kinase C phosphorylation site. PS00006 CK2_PHOSPHO_SITE Casein kinase II phosphorylation site. PS00008 MYRISTYL N-myristoylation site. PS00435 PEROXIDASE_1 Peroxidases proximal heme-ligand signature. PS00436 PEROXIDASE_2 Peroxidases active site signature. PS50873 PEROXIDASE_4 Plant heme peroxidase family profile.
Bradi5g27210.1	I1J3Q4	BRADI5G27210	1	0	1	Oxido-reductases	peroxidase	peroxidase (BdiPrx140)	TP: Signal peptide/SP: Signal peptide	Signal peptide : Y	ER	1	nd	No	not probable	PF00141 Peroxidase 66-392	IPR002016 Haem peroxidase, plant/fungal/bacterial IPR010255 Haem peroxidase IPR019794 Peroxidase, active site IPR000823 Plant peroxidase IPR019793 Peroxidases heam-ligand binding site	PS00001 ASN_GLYCOSYLATION N-glycosylation site. PS00005 PKC_PHOSPHO_SITE Protein kinase C phosphorylation site. PS00006 CK2_PHOSPHO_SITE Casein kinase II phosphorylation site. PS00008 MYRISTYL N-myristoylation site. PS00435 PEROXIDASE_1 Peroxidases proximal heme-ligand signature. PS00436 PEROXIDASE_2 Peroxidases active site signature. PS50873 PEROXIDASE_4 Plant heme peroxidase family profile.
Bradi5g27220.1	I1J3Q5	BRADI5G27220	1	1	1	Oxido-reductases	peroxidase	peroxidase (BdiPrx141)	TP: Signal peptide/SP: Signal peptide	Signal peptide : Y	ER	1	nd	No	not probable	PF00141 Peroxidase 66-392	IPR002016 Haem peroxidase, plant/fungal/bacterial IPR010255 Haem peroxidase IPR019794 Peroxidase, active site IPR000823 Plant peroxidase IPR019793 Peroxidases heam-ligand binding site	PS00001 ASN_GLYCOSYLATION N-glycosylation site. PS00005 PKC_PHOSPHO_SITE Protein kinase C phosphorylation site. PS00006 CK2_PHOSPHO_SITE Casein kinase II phosphorylation site. PS00008 MYRISTYL N-myristoylation site. PS00435 PEROXIDASE_1 Peroxidases proximal heme-ligand signature. PS00436 PEROXIDASE_2 Peroxidases active site signature. PS50873 PEROXIDASE_4 Plant heme peroxidase family profile.
Bradi1g27920.1	I1GUH7	BRADI1G27920	1	1	0	Oxido-reductases	peroxidase	peroxidase (BdiPrx19)	TP: Signal peptide/SP: Signal peptide	Signal peptide : Y	ER	0	nd	No	not probable	PF00141 Peroxidase 66-392	IPR002016 Haem peroxidase, plant/fungal/bacterial IPR010255 Haem peroxidase IPR000823 Plant peroxidase IPR019793 Peroxidases heam-ligand binding site	PS00001 ASN_GLYCOSYLATION N-glycosylation site. PS00005 PKC_PHOSPHO_SITE Protein kinase C phosphorylation site. PS00006 CK2_PHOSPHO_SITE Casein kinase II phosphorylation site. PS00008 MYRISTYL N-myristoylation site. PS00435 PEROXIDASE_1 Peroxidases proximal heme-ligand signature. PS50873 PEROXIDASE_4 Plant heme peroxidase family profile.
Bradi1g32870.1	I1GW87	BRADI1G32870	1	1	0	Oxido-reductases	peroxidase	peroxidase (BdiPrx20)	TP: Signal peptide/SP: Signal peptide	Signal peptide : Y	ER	1	nd	No	not probable	PF00141 Peroxidase 66-392	IPR002016 Haem peroxidase, plant/fungal/bacterial IPR010255 Haem peroxidase IPR000823 Plant peroxidase IPR019793 Peroxidases heam-ligand binding site	PS00001 ASN_GLYCOSYLATION N-glycosylation site. PS00005 PKC_PHOSPHO_SITE Protein kinase C phosphorylation site. PS00006 CK2_PHOSPHO_SITE Casein kinase II phosphorylation site. PS00008 MYRISTYL N-myristoylation site. PS00009 AMIDATION Amidation site. PS00435 PEROXIDASE_1 Peroxidases proximal heme-ligand signature. PS50873 PEROXIDASE_4 Plant heme peroxidase family profile.
Bradi1g33740.1	I1GWI8	BRADI1G33740	1	1	1	Oxido-reductases	peroxidase	peroxidase (BdiPrx22)	TP: Signal peptide/SP: Signal peptide	Signal peptide : Y	ER	1	nd	No	not probable	PF00141 Peroxidase 66-392	IPR002016 Haem peroxidase, plant/fungal/bacterial IPR010255 Haem peroxidase IPR019794 Peroxidase, active site IPR000823 Plant peroxidase IPR019793 Peroxidases heam-ligand binding site	PS00001 ASN_GLYCOSYLATION N-glycosylation site. PS00005 PKC_PHOSPHO_SITE Protein kinase C phosphorylation site. PS00006 CK2_PHOSPHO_SITE Casein kinase II phosphorylation site. PS00008 MYRISTYL N-myristoylation site. PS00435 PEROXIDASE_1 Peroxidases proximal heme-ligand signature. PS00436 PEROXIDASE_2 Peroxidases active site signature. PS50873 PEROXIDASE_4 Plant heme peroxidase family profile.
Bradi1g38290.1	I1GY48	BRADI1G38290	1	1	1	Oxido-reductases	peroxidase	peroxidase (BdiPrx23)	TP: Signal peptide/SP: Signal peptide	Signal peptide : Y	ER	0	nd	No	not probable	PF00141 Peroxidase 66-392	IPR002016 Haem peroxidase, plant/fungal/bacterial IPR010255 Haem peroxidase IPR019794 Peroxidase, active site IPR000823 Plant peroxidase IPR019793 Peroxidases heam-ligand binding site	PS00001 ASN_GLYCOSYLATION N-glycosylation site. PS00004 CAMP_PHOSPHO_SITE cAMP- and cGMP-dependent protein kinase phosphorylation site. PS00005 PKC_PHOSPHO_SITE Protein kinase C phosphorylation site. PS00006 CK2_PHOSPHO_SITE Casein kinase II phosphorylation site. PS00008 MYRISTYL N-myristoylation site. PS00009 AMIDATION Amidation site. PS00435 PEROXIDASE_1 Peroxidases proximal heme-ligand signatu…
Bradi1g58997.1	I1H4A0	BRADI1G58997	1	1	1	Oxido-reductases	peroxidase	peroxidase (BdiPrx35)	TP: Signal peptide/SP: Signal peptide	Signal peptide : Y	ER	1	nd	No	not probable	PF00141 Peroxidase 66-392	IPR002016 Haem peroxidase, plant/fungal/bacterial IPR010255 Haem peroxidase IPR000823 Plant peroxidase IPR019793 Peroxidases heam-ligand binding site	PS50873 PEROXIDASE_4 Plant heme peroxidase family profile. PS00435 PEROXIDASE_1 Peroxidases proximal heme-ligand signature. PS00008 MYRISTYL N-myristoylation site. PS00007 TYR_PHOSPHO_SITE Tyrosine kinase phosphorylation site. PS00006 CK2_PHOSPHO_SITE Casein kinase II phosphorylation site. PS00001 ASN_GLYCOSYLATION N-glycosylation site. PS00005 PKC_PHOSPHO_SITE Protein kinase C phosphorylation si…
Bradi1g77140.1	I1HAE3	BRADI1G77140	1	1	1	Oxido-reductases	peroxidase	peroxidase (BdiPrx49)	TP: Mitochondrial/SP: Signal peptide	Signal peptide : Y	ER	0	nd	No	not probable	PF00141 Peroxidase 66-392	IPR002016 Haem peroxidase, plant/fungal/bacterial IPR010255 Haem peroxidase IPR019794 Peroxidase, active site IPR000823 Plant peroxidase	PS00001 ASN_GLYCOSYLATION N-glycosylation site. PS00005 PKC_PHOSPHO_SITE Protein kinase C phosphorylation site. PS00006 CK2_PHOSPHO_SITE Casein kinase II phosphorylation site. PS00007 TYR_PHOSPHO_SITE Tyrosine kinase phosphorylation site. PS00008 MYRISTYL N-myristoylation site. PS00009 AMIDATION Amidation site. PS00436 PEROXIDASE_2 Peroxidases active site signature. PS50873 PEROXIDASE_4 Plant hem…
Bradi2g09600.1	I1HE64	BRADI2G09600	1	1	1	Oxido-reductases	peroxidase	peroxidase (BdiPrx52)	TP: Mitochondrial/SP: Signal peptide	Signal peptide : Y	ER	1	nd	No	not probable	PF00141 Peroxidase 66-392	IPR002016 Haem peroxidase, plant/fungal/bacterial IPR010255 Haem peroxidase IPR019794 Peroxidase, active site IPR000823 Plant peroxidase IPR019793 Peroxidases heam-ligand binding site	PS00001 ASN_GLYCOSYLATION N-glycosylation site. PS00004 CAMP_PHOSPHO_SITE cAMP- and cGMP-dependent protein kinase phosphorylation site. PS00005 PKC_PHOSPHO_SITE Protein kinase C phosphorylation site. PS00006 CK2_PHOSPHO_SITE Casein kinase II phosphorylation site. PS00008 MYRISTYL N-myristoylation site. PS00009 AMIDATION Amidation site. PS00013 PROKAR_LIPOPROTEIN Prokaryotic membrane lipoprotein l…
Bradi2g09660.1	I1HE70	BRADI2G09660	1	1	1	Oxido-reductases	peroxidase	peroxidase (BdiPrx54)	TP: Signal peptide/SP: Signal peptide	Signal peptide : Y	ER	1	nd	No	not probable	PF00141 Peroxidase 66-392	IPR002016 Haem peroxidase, plant/fungal/bacterial IPR010255 Haem peroxidase IPR019794 Peroxidase, active site IPR000823 Plant peroxidase IPR019793 Peroxidases heam-ligand binding site	PS00001 ASN_GLYCOSYLATION N-glycosylation site. PS00004 CAMP_PHOSPHO_SITE cAMP- and cGMP-dependent protein kinase phosphorylation site. PS00005 PKC_PHOSPHO_SITE Protein kinase C phosphorylation site. PS00006 CK2_PHOSPHO_SITE Casein kinase II phosphorylation site. PS00008 MYRISTYL N-myristoylation site. PS00009 AMIDATION Amidation site. PS00435 PEROXIDASE_1 Peroxidases proximal heme-ligand signatu…
Bradi2g09680.1	I1HE72	BRADI2G09680	1	1	1	Oxido-reductases	peroxidase	peroxidase (BdiPrx55)	TP: Signal peptide/SP: Signal peptide	Signal peptide : Y	ER	1	nd	No	not probable	PF00141 Peroxidase 66-392	IPR002016 Haem peroxidase, plant/fungal/bacterial IPR010255 Haem peroxidase IPR019794 Peroxidase, active site IPR000823 Plant peroxidase IPR019793 Peroxidases heam-ligand binding site	PS00001 ASN_GLYCOSYLATION N-glycosylation site. PS00004 CAMP_PHOSPHO_SITE cAMP- and cGMP-dependent protein kinase phosphorylation site. PS00005 PKC_PHOSPHO_SITE Protein kinase C phosphorylation site. PS00006 CK2_PHOSPHO_SITE Casein kinase II phosphorylation site. PS00008 MYRISTYL N-myristoylation site. PS00009 AMIDATION Amidation site. PS00435 PEROXIDASE_1 Peroxidases proximal heme-ligand signatu…
Bradi2g11320.1	I1HER7	BRADI2G11320	1	0	0	Oxido-reductases	peroxidase	peroxidase (BdiPrx61)	TP: Signal peptide/SP: Signal peptide	Signal peptide : Y	ER	0	nd	No	not probable	PF00141 Peroxidase 66-392	IPR002016 Haem peroxidase, plant/fungal/bacterial IPR010255 Haem peroxidase IPR019794 Peroxidase, active site IPR000823 Plant peroxidase IPR019793 Peroxidases heam-ligand binding site	PS00001 ASN_GLYCOSYLATION N-glycosylation site. PS00004 CAMP_PHOSPHO_SITE cAMP- and cGMP-dependent protein kinase phosphorylation site. PS00005 PKC_PHOSPHO_SITE Protein kinase C phosphorylation site. PS00006 CK2_PHOSPHO_SITE Casein kinase II phosphorylation site. PS00008 MYRISTYL N-myristoylation site. PS00435 PEROXIDASE_1 Peroxidases proximal heme-ligand signature. PS00436 PEROXIDASE_2 Peroxidas…
Bradi2g12170.1	I1HF19	BRADI2G12170	1	1	1	Oxido-reductases	peroxidase	peroxidase (BdiPrx62)	TP: Signal peptide/SP: Signal peptide	Signal peptide : Y	ER	0	nd	No	not probable	PF00141 Peroxidase 66-392	IPR002016 Haem peroxidase, plant/fungal/bacterial IPR010255 Haem peroxidase IPR019794 Peroxidase, active site IPR000823 Plant peroxidase IPR019793 Peroxidases heam-ligand binding site	PS00001 ASN_GLYCOSYLATION N-glycosylation site. PS00005 PKC_PHOSPHO_SITE Protein kinase C phosphorylation site. PS00006 CK2_PHOSPHO_SITE Casein kinase II phosphorylation site. PS00008 MYRISTYL N-myristoylation site. PS00009 AMIDATION Amidation site. PS00029 LEUCINE_ZIPPER Leucine zipper pattern. PS00435 PEROXIDASE_1 Peroxidases proximal heme-ligand signature. PS00436 PEROXIDASE_2 Peroxidases acti…
Bradi2g12192.1	I1HF21	BRADI2G12192	1	1	1	Oxido-reductases	peroxidase	peroxidase (BdiPrx64)	TP: Signal peptide/SP: Signal peptide	Signal peptide : Y	ER	0	nd	No	not probable	PF00141 Peroxidase 66-392	IPR002016 Haem peroxidase, plant/fungal/bacterial IPR010255 Haem peroxidase IPR019794 Peroxidase, active site IPR000823 Plant peroxidase IPR019793 Peroxidases heam-ligand binding site	PS00006 CK2_PHOSPHO_SITE Casein kinase II phosphorylation site. PS00005 PKC_PHOSPHO_SITE Protein kinase C phosphorylation site. PS00001 ASN_GLYCOSYLATION N-glycosylation site. PS50873 PEROXIDASE_4 Plant heme peroxidase family profile. PS00436 PEROXIDASE_2 Peroxidases active site signature. PS00435 PEROXIDASE_1 Peroxidases proximal heme-ligand signature. PS00029 LEUCINE_ZIPPER Leucine zipper patte…
Bradi2g13190.1	I1HFE6	BRADI2G13190	1	1	1	Oxido-reductases	peroxidase	peroxidase (BdiPrx68)	TP: Signal peptide/SP: Signal peptide	Signal peptide : Y	ER	1	nd	No	not probable	PF00141 Peroxidase 66-392	IPR002016 Haem peroxidase, plant/fungal/bacterial IPR010255 Haem peroxidase IPR019794 Peroxidase, active site IPR000823 Plant peroxidase IPR019793 Peroxidases heam-ligand binding site	PS00001 ASN_GLYCOSYLATION N-glycosylation site. PS00005 PKC_PHOSPHO_SITE Protein kinase C phosphorylation site. PS00006 CK2_PHOSPHO_SITE Casein kinase II phosphorylation site. PS00008 MYRISTYL N-myristoylation site. PS00009 AMIDATION Amidation site. PS00435 PEROXIDASE_1 Peroxidases proximal heme-ligand signature. PS00436 PEROXIDASE_2 Peroxidases active site signature. PS50873 PEROXIDASE_4 Plant h…
Bradi2g20840.1	I1HHZ2	BRADI2G20840	1	1	1	Oxido-reductases	peroxidase	peroxidase (BdiPrx72)	TP: Signal peptide/SP: Signal peptide	Signal peptide : Y	ER	0	nd	No	not probable	PF00141 Peroxidase 66-392	IPR002016 Haem peroxidase, plant/fungal/bacterial IPR010255 Haem peroxidase IPR019794 Peroxidase, active site IPR000823 Plant peroxidase IPR019793 Peroxidases heam-ligand binding site	PS00001 ASN_GLYCOSYLATION N-glycosylation site. PS00004 CAMP_PHOSPHO_SITE cAMP- and cGMP-dependent protein kinase phosphorylation site. PS00005 PKC_PHOSPHO_SITE Protein kinase C phosphorylation site. PS00006 CK2_PHOSPHO_SITE Casein kinase II phosphorylation site. PS00007 TYR_PHOSPHO_SITE Tyrosine kinase phosphorylation site. PS00008 MYRISTYL N-myristoylation site. PS00009 AMIDATION Amidation site…
Bradi2g20850.1	I1HHZ3	BRADI2G20850	1	1	1	Oxido-reductases	peroxidase	peroxidase (BdiPrx73)	TP: Signal peptide/SP: Signal peptide	Signal peptide : Y	ER	0	nd	No	not probable	PF00141 Peroxidase 66-392	IPR002016 Haem peroxidase, plant/fungal/bacterial IPR010255 Haem peroxidase IPR019794 Peroxidase, active site IPR000823 Plant peroxidase IPR019793 Peroxidases heam-ligand binding site	PS00001 ASN_GLYCOSYLATION N-glycosylation site. PS00004 CAMP_PHOSPHO_SITE cAMP- and cGMP-dependent protein kinase phosphorylation site. PS00005 PKC_PHOSPHO_SITE Protein kinase C phosphorylation site. PS00006 CK2_PHOSPHO_SITE Casein kinase II phosphorylation site. PS00007 TYR_PHOSPHO_SITE Tyrosine kinase phosphorylation site. PS00008 MYRISTYL N-myristoylation site. PS00009 AMIDATION Amidation site…
Bradi2g38660.1	I1HMS9	BRADI2G38660	1	1	1	Oxido-reductases	peroxidase	peroxidase (BdiPrx84)	TP: Signal peptide/SP: Signal peptide	Signal peptide : Y	ER	1	nd	No	not probable	PF00141 Peroxidase 66-392	IPR002016 Haem peroxidase, plant/fungal/bacterial IPR010255 Haem peroxidase IPR019794 Peroxidase, active site IPR000823 Plant peroxidase IPR019793 Peroxidases heam-ligand binding site	PS00001 ASN_GLYCOSYLATION N-glycosylation site. PS00005 PKC_PHOSPHO_SITE Protein kinase C phosphorylation site. PS00006 CK2_PHOSPHO_SITE Casein kinase II phosphorylation site. PS00008 MYRISTYL N-myristoylation site. PS00435 PEROXIDASE_1 Peroxidases proximal heme-ligand signature. PS00436 PEROXIDASE_2 Peroxidases active site signature. PS50873 PEROXIDASE_4 Plant heme peroxidase family profile.
Bradi2g40590.1	I1HNE3	BRADI2G40590	1	1	1	Oxido-reductases	peroxidase	peroxidase (BdiPrx91)	TP: Signal peptide/SP: Signal peptide	Signal peptide : Y	ER	0	nd	No	not probable	PF00141 Peroxidase 66-392	IPR002016 Haem peroxidase, plant/fungal/bacterial IPR010255 Haem peroxidase IPR019794 Peroxidase, active site IPR000823 Plant peroxidase IPR019793 Peroxidases heam-ligand binding site	PS00001 ASN_GLYCOSYLATION N-glycosylation site. PS00004 CAMP_PHOSPHO_SITE cAMP- and cGMP-dependent protein kinase phosphorylation site. PS00005 PKC_PHOSPHO_SITE Protein kinase C phosphorylation site. PS00006 CK2_PHOSPHO_SITE Casein kinase II phosphorylation site. PS00008 MYRISTYL N-myristoylation site. PS00009 AMIDATION Amidation site. PS00013 PROKAR_LIPOPROTEIN Prokaryotic membrane lipoprotein l…
Bradi3g09080.1	I1HZ46	BRADI3G09080	1	1	1	Oxido-reductases	peroxidase	peroxidase (BdiPrx96)	TP: Signal peptide/SP: Signal peptide	Signal peptide : Y	ER	1	nd	No	not probable	PF00141 Peroxidase 66-392	IPR002016 Haem peroxidase, plant/fungal/bacterial IPR010255 Haem peroxidase IPR019794 Peroxidase, active site IPR000823 Plant peroxidase IPR019793 Peroxidases heam-ligand binding site	PS00001 ASN_GLYCOSYLATION N-glycosylation site. PS00005 PKC_PHOSPHO_SITE Protein kinase C phosphorylation site. PS00006 CK2_PHOSPHO_SITE Casein kinase II phosphorylation site. PS00008 MYRISTYL N-myristoylation site. PS00009 AMIDATION Amidation site. PS00435 PEROXIDASE_1 Peroxidases proximal heme-ligand signature. PS00436 PEROXIDASE_2 Peroxidases active site signature. PS50873 PEROXIDASE_4 Plant h…
Bradi3g09120.1	I1HZ52	BRADI3G09120	1	1	1	Oxido-reductases	peroxidase	peroxidase (BdiPrx99)	TP: Signal peptide/SP: Signal peptide	Signal peptide : Y	ER	1	nd	No	not probable	PF00141 Peroxidase 66-392	IPR002016 Haem peroxidase, plant/fungal/bacterial IPR010255 Haem peroxidase IPR019794 Peroxidase, active site IPR000823 Plant peroxidase IPR019793 Peroxidases heam-ligand binding site	PS00001 ASN_GLYCOSYLATION N-glycosylation site. PS00004 CAMP_PHOSPHO_SITE cAMP- and cGMP-dependent protein kinase phosphorylation site. PS00005 PKC_PHOSPHO_SITE Protein kinase C phosphorylation site. PS00006 CK2_PHOSPHO_SITE Casein kinase II phosphorylation site. PS00008 MYRISTYL N-myristoylation site. PS00009 AMIDATION Amidation site. PS00435 PEROXIDASE_1 Peroxidases proximal heme-ligand signatu…
Bradi5g04030.1	I1IWH1	BRADI5G04030	1	1	1	Oxido-reductases		expressed protein (disulfide oxido-reductase domain)	TP: Signal peptide/SP: Signal peptide	Signal peptide : Y	ER	1	nd	No	not probable	PF13462 Thioredoxin	IPR012336 Thioredoxin-like fold	PS00001 ASN_GLYCOSYLATION N-glycosylation site. PS00005 PKC_PHOSPHO_SITE Protein kinase C phosphorylation site. PS00006 CK2_PHOSPHO_SITE Casein kinase II phosphorylation site. PS00007 TYR_PHOSPHO_SITE Tyrosine kinase phosphorylation site. PS00008 MYRISTYL N-myristoylation site. PS00342 MICROBODIES_CTER Microbodies C-terminal targeting signal.
Bradi2g06030.1	I1HCZ6	BRADI2G06030	1	1	0	Oxido-reductases		expressed protein (FAD-linked oxido-reductase domain)	TP: Signal peptide/SP: Signal peptide	Signal peptide : Y	ER	0	nd	No	not probable	PF01565 FAD binding domain PF09265 Cytokinin dehydrogenase 1, FAD and cytokinin binding	IPR006094 FAD linked oxidase, N-terminal IPR015345 Cytokinin dehydrogenase 1, FAD/cytokinin binding domain IPR016166 FAD-binding, type 2 IPR016170 Vanillyl-alcohol oxidase/Cytokinin dehydrogenase C-terminal domain IPR016164 FAD-linked oxidase-like, C-terminal IPR016167 FAD-binding, type 2, subdomain 1 IPR016169 CO dehydrogenase flavoprotein-like, FAD-binding, subdomain 2	PS00001 ASN_GLYCOSYLATION N-glycosylation site. PS00005 PKC_PHOSPHO_SITE Protein kinase C phosphorylation site. PS00006 CK2_PHOSPHO_SITE Casein kinase II phosphorylation site. PS00008 MYRISTYL N-myristoylation site. PS00015 NUCLEAR Bipartite nuclear targeting sequence.
Bradi2g05580.1	I1HCT8	BRADI2G05580	1	1	1	Oxido-reductases		expressed protein (FAD-linked oxido-reductase domain)	TP: Signal peptide/SP: Signal peptide	Signal peptide : Y	ER	0	nd	No	not probable	PF01565 FAD binding domain PF09265 Cytokinin dehydrogenase 1, FAD and cytokinin binding	IPR006094 FAD linked oxidase, N-terminal IPR015345 Cytokinin dehydrogenase 1, FAD/cytokinin binding domain IPR016166 FAD-binding, type 2 IPR016170 Vanillyl-alcohol oxidase/Cytokinin dehydrogenase C-terminal domain IPR016164 FAD-linked oxidase-like, C-terminal IPR016167 FAD-binding, type 2, subdomain 1 IPR016169 CO dehydrogenase flavoprotein-like, FAD-binding, subdomain 2	PS00001 ASN_GLYCOSYLATION N-glycosylation site. PS00003 SULFATION Tyrosine sulfation site. PS00005 PKC_PHOSPHO_SITE Protein kinase C phosphorylation site. PS00006 CK2_PHOSPHO_SITE Casein kinase II phosphorylation site. PS00008 MYRISTYL N-myristoylation site. PS50310 ALA_RICH Alanine-rich region profile. PS00016 RGD Cell attachment sequence.
Bradi5g18890.1	I1J0S8	BRADI5G18890	1	1	1	Oxido-reductases		expressed protein (GMC oxido-reductase domain)	TP: Signal peptide/SP: Signal peptide	Signal peptide : Y	ER	0	nd	No	not probable	PF05199 GMC oxidoreductase PF00732 GMC oxidoreductase	IPR007867 Glucose-methanol-choline oxidoreductase, C-terminal IPR000172 Glucose-methanol-choline oxidoreductase, N-terminal IPR012132 Glucose-methanol-choline oxidoreductase	PS00001 ASN_GLYCOSYLATION N-glycosylation site. PS00004 CAMP_PHOSPHO_SITE cAMP- and cGMP-dependent protein kinase phosphorylation site. PS00005 PKC_PHOSPHO_SITE Protein kinase C phosphorylation site. PS00006 CK2_PHOSPHO_SITE Casein kinase II phosphorylation site. PS00007 TYR_PHOSPHO_SITE Tyrosine kinase phosphorylation site. PS00008 MYRISTYL N-myristoylation site. PS00009 AMIDATION Amidation site…
Bradi1g65250.2	I1H6G8	BRADI1G65250	1	1	1	Oxido-reductases		thiol reductase (GILT family)	TP: Signal peptide/SP: Signal peptide	Signal peptide : Y	ER	0	nd	No	not probable	PF03227 Gamma interferon inducible lysosomal thiol reductase (GILT)	IPR004911 Gamma interferon inducible lysosomal thiol reductase GILT	PS00001 ASN_GLYCOSYLATION N-glycosylation site. PS00005 PKC_PHOSPHO_SITE Protein kinase C phosphorylation site. PS00008 MYRISTYL N-myristoylation site.
Bradi2g02660.1	I1HBU7	BRADI2G02660	1	0	0	Proteases	Asp protease	Asp protease (Peptidase family A1)	TP: Signal peptide/SP: Signal peptide	Signal peptide : Y	ER	0	nd	No	not probable	PF00026 Eukaryotic aspartyl protease PF14543 Xylanase inhibitor N-terminal PF14541 Xylanase inhibitor C-terminal	IPR001461 Peptidase A1 IPR021109 Aspartic peptidase IPR001969 Peptidase aspartic, active site	PS00001 ASN_GLYCOSYLATION N-glycosylation site. PS00005 PKC_PHOSPHO_SITE Protein kinase C phosphorylation site. PS00006 CK2_PHOSPHO_SITE Casein kinase II phosphorylation site. PS00008 MYRISTYL N-myristoylation site. PS00141 ASP_PROTEASE Eukaryotic and viral aspartyl proteases active site.
Bradi2g25850.1	I1HJK7	BRADI2G25850	0	0	1	Proteases	Asp protease	Asp protease (Peptidase family A1)	TP: Signal peptide/SP: Signal peptide	Signal peptide : Y	ER	0	nd	No	not probable	PF14543 Xylanase inhibitor N-terminal PF14541 Xylanase inhibitor C-terminal	IPR021109 Aspartic peptidase IPR001461 Peptidase A1	PS00001 ASN_GLYCOSYLATION N-glycosylation site. PS00005 PKC_PHOSPHO_SITE Protein kinase C phosphorylation site. PS00006 CK2_PHOSPHO_SITE Casein kinase II phosphorylation site. PS00008 MYRISTYL N-myristoylation site. PS00013 PROKAR_LIPOPROTEIN Prokaryotic membrane lipoprotein lipid attachment site.
Bradi1g50760.1	I1H1J0	BRADI1G50760	1	1	0	Proteases	Asp protease	Asp protease (Peptidase family A1)	TP: Signal peptide/SP: Signal peptide	Signal peptide : Y	ER	0	nd	No	not probable	PF14543 Xylanase inhibitor N-terminal PF14541 Xylanase inhibitor C-terminal	IPR021109 Aspartic peptidase IPR001461 Peptidase A1	PS00001 ASN_GLYCOSYLATION N-glycosylation site. PS00004 CAMP_PHOSPHO_SITE cAMP- and cGMP-dependent protein kinase phosphorylation site. PS00005 PKC_PHOSPHO_SITE Protein kinase C phosphorylation site. PS00006 CK2_PHOSPHO_SITE Casein kinase II phosphorylation site. PS00007 TYR_PHOSPHO_SITE Tyrosine kinase phosphorylation site. PS00008 MYRISTYL N-myristoylation site. PS00017 ATP_GTP_A ATP/GTP-bindin…
Bradi2g60220.1	I1HV11	BRADI2G60220	1	1	0	Proteases	Asp protease	Asp protease (Peptidase family A1)	TP: Chloroplastic/SP: Signal peptide	Signal peptide : Y	none	0	nd	No	not probable	PF14543 Xylanase inhibitor N-terminal PF14541 Xylanase inhibitor C-terminal	IPR021109 Aspartic peptidase IPR001461 Peptidase A1	PS00001 ASN_GLYCOSYLATION N-glycosylation site. PS00003 SULFATION Tyrosine sulfation site. PS00005 PKC_PHOSPHO_SITE Protein kinase C phosphorylation site. PS00006 CK2_PHOSPHO_SITE Casein kinase II phosphorylation site. PS00007 TYR_PHOSPHO_SITE Tyrosine kinase phosphorylation site. PS00008 MYRISTYL N-myristoylation site. PS00009 AMIDATION Amidation site.
Bradi5g11690.1	I1IY89	BRADI5G11690	1	0	1	Proteases	Asp protease	Asp protease (Peptidase family A1)	TP: Signal peptide/SP: Signal peptide	Signal peptide : Y	ER	0	nd	No	not probable	PF00026 Eukaryotic aspartyl protease PF14541 Xylanase inhibitor C-terminal PF14543 Xylanase inhibitor N-terminal	IPR001461 Peptidase A1 IPR021109 Aspartic peptidase IPR001969 Peptidase aspartic, active site	PS00001 ASN_GLYCOSYLATION N-glycosylation site. PS00005 PKC_PHOSPHO_SITE Protein kinase C phosphorylation site. PS00006 CK2_PHOSPHO_SITE Casein kinase II phosphorylation site. PS00008 MYRISTYL N-myristoylation site. PS00342 MICROBODIES_CTER Microbodies C-terminal targeting signal. PS00141 ASP_PROTEASE Eukaryotic and viral aspartyl proteases active site.
Bradi1g19070.1	I1GRK7	BRADI1G19070	1	1	1	Proteases	Asp protease	Asp protease (Peptidase family A1)	TP: Signal peptide/SP: Signal peptide	Signal peptide : Y	ER	1	nd	No	not probable	PF00026 Eukaryotic aspartyl protease PF14543 Xylanase inhibitor N-terminal PF14541 Xylanase inhibitor C-terminal	IPR001461 Peptidase A1 IPR021109 Aspartic peptidase	PS00001 ASN_GLYCOSYLATION N-glycosylation site. PS00005 PKC_PHOSPHO_SITE Protein kinase C phosphorylation site. PS00006 CK2_PHOSPHO_SITE Casein kinase II phosphorylation site. PS00008 MYRISTYL N-myristoylation site. PS00009 AMIDATION Amidation site.
Bradi1g22850.1	I1GST7	BRADI1G22850	1	1	1	Proteases	Asp protease	Asp protease (Peptidase family A1)	TP: Mitochondrial/SP: Signal peptide	Signal peptide : Y	ER	2	nd	No	not probable	PF00026 Eukaryotic aspartyl protease	IPR001461 Peptidase A1 IPR021109 Aspartic peptidase IPR001969 Peptidase aspartic, active site	PS00001 ASN_GLYCOSYLATION N-glycosylation site. PS00005 PKC_PHOSPHO_SITE Protein kinase C phosphorylation site. PS00006 CK2_PHOSPHO_SITE Casein kinase II phosphorylation site. PS00007 TYR_PHOSPHO_SITE Tyrosine kinase phosphorylation site. PS00008 MYRISTYL N-myristoylation site. PS00141 ASP_PROTEASE Eukaryotic and viral aspartyl proteases active site.
Bradi1g30230.1	I1GVB9	BRADI1G30230	1	1	1	Proteases	Asp protease	Asp protease (Peptidase family A1)	TP: Signal peptide/SP: Signal peptide	Signal peptide : Y	ER	1	nd	Yes	highly probable	PF00026 Eukaryotic aspartyl protease PF14543 Xylanase inhibitor N-terminal PF14541 Xylanase inhibitor C-terminal	IPR001461 Peptidase A1 IPR021109 Aspartic peptidase IPR001969 Peptidase aspartic, active site	PS00001 ASN_GLYCOSYLATION N-glycosylation site. PS00005 PKC_PHOSPHO_SITE Protein kinase C phosphorylation site. PS00006 CK2_PHOSPHO_SITE Casein kinase II phosphorylation site. PS00008 MYRISTYL N-myristoylation site. PS00141 ASP_PROTEASE Eukaryotic and viral aspartyl proteases active site.
Bradi1g36160.1	I1GXC9	BRADI1G36160	1	1	1	Proteases	Asp protease	Asp protease (Peptidase family A1)	TP: Signal peptide/SP: Signal peptide	Signal peptide : Y	ER	1	nd	No	not probable	PF00026 Eukaryotic aspartyl protease PF14543 Xylanase inhibitor N-terminal PF14541 Xylanase inhibitor C-terminal	IPR001461 Peptidase A1 IPR021109 Aspartic peptidase IPR001969 Peptidase aspartic, active site	PS00001 ASN_GLYCOSYLATION N-glycosylation site. PS00004 CAMP_PHOSPHO_SITE cAMP- and cGMP-dependent protein kinase phosphorylation site. PS00005 PKC_PHOSPHO_SITE Protein kinase C phosphorylation site. PS00006 CK2_PHOSPHO_SITE Casein kinase II phosphorylation site. PS00007 TYR_PHOSPHO_SITE Tyrosine kinase phosphorylation site. PS00008 MYRISTYL N-myristoylation site. PS50324 SER_RICH Serine-rich reg…
Bradi1g49410.1	I1H127	BRADI1G49410	1	1	1	Proteases	Asp protease	Asp protease (Peptidase family A1)	TP: Signal peptide/SP: Signal peptide	Signal peptide : Y	ER	1	nd	No	not probable	PF14543 Xylanase inhibitor N-terminal PF14541 Xylanase inhibitor C-terminal	IPR021109 Aspartic peptidase IPR001461 Peptidase A1	PS00001 ASN_GLYCOSYLATION N-glycosylation site. PS00003 SULFATION Tyrosine sulfation site. PS00005 PKC_PHOSPHO_SITE Protein kinase C phosphorylation site. PS00006 CK2_PHOSPHO_SITE Casein kinase II phosphorylation site. PS00008 MYRISTYL N-myristoylation site. PS00009 AMIDATION Amidation site.
Bradi1g72110.1	I1H8U3	BRADI1G72110	1	1	1	Proteases	Asp protease	Asp protease (Peptidase family A1)	TP: Signal peptide/SP: Signal peptide	Signal peptide : Y	ER	0	nd	No	not probable	PF00026 Eukaryotic aspartyl protease PF14543 Xylanase inhibitor N-terminal PF14541 Xylanase inhibitor C-terminal	IPR001461 Peptidase A1 IPR021109 Aspartic peptidase	PS00001 ASN_GLYCOSYLATION N-glycosylation site. PS00005 PKC_PHOSPHO_SITE Protein kinase C phosphorylation site. PS00006 CK2_PHOSPHO_SITE Casein kinase II phosphorylation site. PS00008 MYRISTYL N-myristoylation site.
Bradi2g02120.1	I1HBN8	BRADI2G02120	1	1	1	Proteases	Asp protease	Asp protease (Peptidase family A1)	TP: Signal peptide/SP: Signal peptide	Signal peptide : Y	ER	0	nd	Yes	not probable	PF14543 Xylanase inhibitor N-terminal PF14541 Xylanase inhibitor C-terminal	IPR021109 Aspartic peptidase IPR001461 Peptidase A1	PS00001 ASN_GLYCOSYLATION N-glycosylation site. PS00005 PKC_PHOSPHO_SITE Protein kinase C phosphorylation site. PS00006 CK2_PHOSPHO_SITE Casein kinase II phosphorylation site. PS00008 MYRISTYL N-myristoylation site.
Bradi2g02140.1	I1HBP0	BRADI2G02140	1	1	1	Proteases	Asp protease	Asp protease (Peptidase family A1)	TP: Signal peptide/SP: Signal peptide	Signal peptide : Y	ER	0	nd	No	not probable	PF14543 Xylanase inhibitor N-terminal PF14541 Xylanase inhibitor C-terminal	IPR021109 Aspartic peptidase IPR001461 Peptidase A1	PS00005 PKC_PHOSPHO_SITE Protein kinase C phosphorylation site. PS00006 CK2_PHOSPHO_SITE Casein kinase II phosphorylation site. PS00008 MYRISTYL N-myristoylation site. PS00009 AMIDATION Amidation site.
Bradi2g04920.1	I1HCL7	BRADI2G04920	1	1	1	Proteases	Asp protease	Asp protease (Peptidase family A1)	TP: Signal peptide/SP: Signal peptide	Signal peptide : Y	ER	1	nd	No	not probable	PF00026 Eukaryotic aspartyl protease PF14543 Xylanase inhibitor N-terminal PF14541 Xylanase inhibitor C-terminal	IPR001461 Peptidase A1 IPR021109 Aspartic peptidase IPR001969 Peptidase aspartic, active site	PS00001 ASN_GLYCOSYLATION N-glycosylation site. PS00004 CAMP_PHOSPHO_SITE cAMP- and cGMP-dependent protein kinase phosphorylation site. PS00005 PKC_PHOSPHO_SITE Protein kinase C phosphorylation site. PS00006 CK2_PHOSPHO_SITE Casein kinase II phosphorylation site. PS00007 TYR_PHOSPHO_SITE Tyrosine kinase phosphorylation site. PS00008 MYRISTYL N-myristoylation site. PS00009 AMIDATION Amidation site…
Bradi2g17030.1	I1HGK9	BRADI2G17030	1	1	1	Proteases	Asp protease	Asp protease (Peptidase family A1)	TP: Signal peptide/SP: Signal peptide	Signal peptide : Y	ER	1	nd	No	not probable	PF00026 Eukaryotic aspartyl protease PF14543 Xylanase inhibitor N-terminal PF14541 Xylanase inhibitor C-terminal	IPR001461 Peptidase A1 IPR021109 Aspartic peptidase IPR001969 Peptidase aspartic, active site	PS00001 ASN_GLYCOSYLATION N-glycosylation site. PS00005 PKC_PHOSPHO_SITE Protein kinase C phosphorylation site. PS00006 CK2_PHOSPHO_SITE Casein kinase II phosphorylation site. PS00007 TYR_PHOSPHO_SITE Tyrosine kinase phosphorylation site. PS00008 MYRISTYL N-myristoylation site. PS50310 ALA_RICH Alanine-rich region profile. PS00141 ASP_PROTEASE Eukaryotic and viral aspartyl proteases active site.
Bradi2g42650.1	I1HP42	BRADI2G42650	1	1	1	Proteases	Asp protease	Asp protease (Peptidase family A1)	TP: Signal peptide/SP: Signal peptide	Signal peptide : Y	ER	0	nd	No	not probable	PF00026 Eukaryotic aspartyl protease PF14543 Xylanase inhibitor N-terminal PF14541 Xylanase inhibitor C-terminal	IPR001461 Peptidase A1 IPR021109 Aspartic peptidase IPR001969 Peptidase aspartic, active site	PS00001 ASN_GLYCOSYLATION N-glycosylation site. PS00005 PKC_PHOSPHO_SITE Protein kinase C phosphorylation site. PS00006 CK2_PHOSPHO_SITE Casein kinase II phosphorylation site. PS00008 MYRISTYL N-myristoylation site. PS00009 AMIDATION Amidation site. PS00015 NUCLEAR Bipartite nuclear targeting sequence. PS00016 RGD Cell attachment sequence. PS00141 ASP_PROTEASE Eukaryotic and viral aspartyl protea…
Bradi3g56660.1	I1IEF0	BRADI3G56660	1	1	1	Proteases	Asp protease	Asp protease (Peptidase family A1)	TP: Signal peptide/SP: Signal peptide	Signal peptide : Y	ER	0	nd	No	not probable	PF00026 Eukaryotic aspartyl protease PF14543 Xylanase inhibitor N-terminal PF14541 Xylanase inhibitor C-terminal	IPR001461 Peptidase A1 IPR021109 Aspartic peptidase IPR001969 Peptidase aspartic, active site	PS00001 ASN_GLYCOSYLATION N-glycosylation site. PS00004 CAMP_PHOSPHO_SITE cAMP- and cGMP-dependent protein kinase phosphorylation site. PS00005 PKC_PHOSPHO_SITE Protein kinase C phosphorylation site. PS00006 CK2_PHOSPHO_SITE Casein kinase II phosphorylation site. PS00008 MYRISTYL N-myristoylation site. PS01295 ISPD 4-diphosphocytidyl-2C-methyl-D-erythritol synthase signature. PS00141 ASP_PROTEASE…
Bradi4g23670.1	I1IMX2	BRADI4G23670	1	1	1	Proteases	Asp protease	Asp protease (Peptidase family A1)	TP: Mitochondrial/SP: Signal peptide	Signal peptide : Y	ER	0	nd	No	not probable	PF00026 Eukaryotic aspartyl protease PF14543 Xylanase inhibitor N-terminal PF14541 Xylanase inhibitor C-terminal	IPR001461 Peptidase A1 IPR021109 Aspartic peptidase IPR001969 Peptidase aspartic, active site	PS00001 ASN_GLYCOSYLATION N-glycosylation site. PS00003 SULFATION Tyrosine sulfation site. PS00005 PKC_PHOSPHO_SITE Protein kinase C phosphorylation site. PS00006 CK2_PHOSPHO_SITE Casein kinase II phosphorylation site. PS00008 MYRISTYL N-myristoylation site. PS00029 LEUCINE_ZIPPER Leucine zipper pattern. PS00141 ASP_PROTEASE Eukaryotic and viral aspartyl proteases active site.
Bradi4g36720.1	I1ISD1	BRADI4G36720	1	1	1	Proteases	Asp protease	Asp protease (Peptidase family A1)	TP: Signal peptide/SP: Signal peptide	Signal peptide : Y	ER	0	nd	Yes	highly probable	PF00026 Eukaryotic aspartyl protease PF14543 Xylanase inhibitor N-terminal PF14541 Xylanase inhibitor C-terminal	IPR001461 Peptidase A1 IPR021109 Aspartic peptidase IPR001969 Peptidase aspartic, active site	PS00001 ASN_GLYCOSYLATION N-glycosylation site. PS00003 SULFATION Tyrosine sulfation site. PS00004 CAMP_PHOSPHO_SITE cAMP- and cGMP-dependent protein kinase phosphorylation site. PS00005 PKC_PHOSPHO_SITE Protein kinase C phosphorylation site. PS00006 CK2_PHOSPHO_SITE Casein kinase II phosphorylation site. PS00008 MYRISTYL N-myristoylation site. PS50310 ALA_RICH Alanine-rich region profile. PS0001…
Bradi4g41210.1	I1ITX6	BRADI4G41210	1	1	1	Proteases	Asp protease	Asp protease (Peptidase family A1)	TP: Signal peptide/SP: Signal peptide	Signal peptide : Y	ER	0	nd	No	not probable	PF00026 Eukaryotic aspartyl protease PF14543 Xylanase inhibitor N-terminal PF14541 Xylanase inhibitor C-terminal	IPR001461 Peptidase A1 IPR021109 Aspartic peptidase IPR001969 Peptidase aspartic, active site	PS00001 ASN_GLYCOSYLATION N-glycosylation site. PS00003 SULFATION Tyrosine sulfation site. PS00005 PKC_PHOSPHO_SITE Protein kinase C phosphorylation site. PS00006 CK2_PHOSPHO_SITE Casein kinase II phosphorylation site. PS00008 MYRISTYL N-myristoylation site. PS00009 AMIDATION Amidation site. PS00141 ASP_PROTEASE Eukaryotic and viral aspartyl proteases active site.
Bradi5g26620.1	I1J3I0	BRADI5G26620	1	1	1	Proteases	Asp protease	Asp protease (Peptidase family A1)	TP: Signal peptide/SP: Signal peptide	Signal peptide : Y	ER	1	nd	No	not probable	PF00026 Eukaryotic aspartyl protease PF14543 Xylanase inhibitor N-terminal PF14541 Xylanase inhibitor C-terminal	IPR001461 Peptidase A1 IPR021109 Aspartic peptidase IPR001969 Peptidase aspartic, active site	PS00001 ASN_GLYCOSYLATION N-glycosylation site. PS00004 CAMP_PHOSPHO_SITE cAMP- and cGMP-dependent protein kinase phosphorylation site. PS00005 PKC_PHOSPHO_SITE Protein kinase C phosphorylation site. PS00006 CK2_PHOSPHO_SITE Casein kinase II phosphorylation site. PS00008 MYRISTYL N-myristoylation site. PS00009 AMIDATION Amidation site. PS50310 ALA_RICH Alanine-rich region profile. PS00141 ASP_PRO…
Bradi2g16160.1	I1HGA8	BRADI2G16160	1	1	1	Proteases	Asp protease	Asp protease (phytepsin) (Peptidase family A1, A01.020, MEROPS)	TP: Signal peptide/SP: Signal peptide	Signal peptide : Y	ER	1	nd	No	not probable	PF03489 Saposin-like type B, region 2 PF05184 Saposin-like type B, region 1 PF00026 Eukaryotic aspartyl protease	IPR001461 Peptidase A1 IPR008138 Saposin-like type B, 2 IPR007856 Saposin-like type B, 1 IPR008139 Saposin B IPR021109 Aspartic peptidase IPR011001 Saposin-like IPR001969 Peptidase aspartic, active site	PS00001 ASN_GLYCOSYLATION N-glycosylation site. PS00005 PKC_PHOSPHO_SITE Protein kinase C phosphorylation site. PS00006 CK2_PHOSPHO_SITE Casein kinase II phosphorylation site. PS00008 MYRISTYL N-myristoylation site. PS00009 AMIDATION Amidation site. PS00141 ASP_PROTEASE Eukaryotic and viral aspartyl proteases active site.
Bradi5g06765.1	I1IWU5	BRADI5G06765	1	1	0	Proteases	Cys protease	Cys protease (papain family) (Peptidase family C1A)	TP: Signal peptide/SP: Signal peptide	Signal peptide : Y	ER	1	nd	No	not probable	PF08246 Cathepsin propeptide inhibitor domain (I29) PF00112 Papain family cysteine protease	IPR013201 Proteinase inhibitor I29, cathepsin propeptide IPR000668 Peptidase C1A, papain C-terminal IPR025661 Cysteine peptidase, asparagine active site IPR025660 Cysteine peptidase, histidine active site IPR000169 Cysteine peptidase, cysteine active site IPR013128 Peptidase C1A, papain	PS00640 THIOL_PROTEASE_ASN Eukaryotic thiol (cysteine) proteases asparagine active site. PS00639 THIOL_PROTEASE_HIS Eukaryotic thiol (cysteine) proteases histidine active site. PS00139 THIOL_PROTEASE_CYS Eukaryotic thiol (cysteine) proteases cysteine active site. PS00008 MYRISTYL N-myristoylation site. PS00007 TYR_PHOSPHO_SITE Tyrosine kinase phosphorylation site. PS00006 CK2_PHOSPHO_SITE Casein …
Bradi1g09730.3	I1GNN5	BRADI1G09730	1	1	1	Proteases	Cys protease	Cys protease (papain family) (Peptidase family C1A)	TP: Signal peptide/SP: Signal peptide	Signal peptide : Y	ER	1	nd	No	not probable	PF08127 Peptidase family C1 propeptide PF00112 Papain family cysteine protease	IPR000668 Peptidase C1A, papain C-terminal IPR012599 Peptidase C1A, propeptide IPR025660 Cysteine peptidase, histidine active site IPR015643 Peptidase C1A, cathepsin B IPR000169 Cysteine peptidase, cysteine active site IPR013128 Peptidase C1A, papain	PS00001 ASN_GLYCOSYLATION N-glycosylation site. PS00003 SULFATION Tyrosine sulfation site. PS00005 PKC_PHOSPHO_SITE Protein kinase C phosphorylation site. PS00006 CK2_PHOSPHO_SITE Casein kinase II phosphorylation site. PS00007 TYR_PHOSPHO_SITE Tyrosine kinase phosphorylation site. PS00008 MYRISTYL N-myristoylation site. PS00139 THIOL_PROTEASE_CYS Eukaryotic thiol (cysteine) proteases cysteine act…
Bradi1g09737.1	I1GNN9	BRADI1G09737	1	1	1	Proteases	Cys protease	Cys protease (papain family) (Peptidase family C1A)	TP: Signal peptide/SP: Signal peptide	Signal peptide : Y	ER	1	nd	No	not probable	PF08127 Peptidase family C1 propeptide PF00112 Papain family cysteine protease	IPR012599 Peptidase C1A, propeptide IPR000668 Peptidase C1A, papain C-terminal IPR025660 Cysteine peptidase, histidine active site IPR015643 Peptidase C1A, cathepsin B IPR000169 Cysteine peptidase, cysteine active site IPR013128 Peptidase C1A, papain	PS00007 TYR_PHOSPHO_SITE Tyrosine kinase phosphorylation site. PS00006 CK2_PHOSPHO_SITE Casein kinase II phosphorylation site. PS00005 PKC_PHOSPHO_SITE Protein kinase C phosphorylation site. PS00001 ASN_GLYCOSYLATION N-glycosylation site. PS00008 MYRISTYL N-myristoylation site. PS00016 RGD Cell attachment sequence. PS00139 THIOL_PROTEASE_CYS Eukaryotic thiol (cysteine) proteases cysteine active s…
Bradi2g20460.1	I1HHV0	BRADI2G20460	1	1	1	Proteases	Cys protease	Cys protease (papain family) (Peptidase family C1A)	TP: Signal peptide/SP: Signal peptide	Signal peptide : Y	ER	0	nd	No	not probable	PF00396 Granulin PF08246 Cathepsin propeptide inhibitor domain (I29) PF00112 Papain family cysteine protease	IPR000118 Granulin IPR013201 Proteinase inhibitor I29, cathepsin propeptide IPR000668 Peptidase C1A, papain C-terminal IPR025661 Cysteine peptidase, asparagine active site IPR025660 Cysteine peptidase, histidine active site IPR000169 Cysteine peptidase, cysteine active site IPR013128 Peptidase C1A, papain	PS00001 ASN_GLYCOSYLATION N-glycosylation site. PS00003 SULFATION Tyrosine sulfation site. PS00005 PKC_PHOSPHO_SITE Protein kinase C phosphorylation site. PS00006 CK2_PHOSPHO_SITE Casein kinase II phosphorylation site. PS00008 MYRISTYL N-myristoylation site. PS50310 ALA_RICH Alanine-rich region profile. PS50311 CYS_RICH Cysteine-rich region profile. PS00139 THIOL_PROTEASE_CYS Eukaryotic thiol (cy…
Bradi3g43290.1	I1I9M6	BRADI3G43290	1	1	1	Proteases	Cys protease	Cys protease (papain family) (Peptidase family C1A)	TP: Signal peptide/SP: Signal peptide	Signal peptide : Y	ER	1	nd	No	not probable	PF08246 Cathepsin propeptide inhibitor domain (I29) PF00112 Papain family cysteine protease	IPR013201 Proteinase inhibitor I29, cathepsin propeptide IPR000668 Peptidase C1A, papain C-terminal IPR025661 Cysteine peptidase, asparagine active site IPR025660 Cysteine peptidase, histidine active site IPR000169 Cysteine peptidase, cysteine active site IPR013128 Peptidase C1A, papain	PS00001 ASN_GLYCOSYLATION N-glycosylation site. PS00005 PKC_PHOSPHO_SITE Protein kinase C phosphorylation site. PS00006 CK2_PHOSPHO_SITE Casein kinase II phosphorylation site. PS00007 TYR_PHOSPHO_SITE Tyrosine kinase phosphorylation site. PS00008 MYRISTYL N-myristoylation site. PS00139 THIOL_PROTEASE_CYS Eukaryotic thiol (cysteine) proteases cysteine active site. PS00639 THIOL_PROTEASE_HIS Eukary…
Bradi4g38037.1	I1ISV5	BRADI4G38037	1	1	1	Proteases	Cys protease	Cys protease (papain family) (Peptidase family C1A)	TP: Signal peptide/SP: Signal peptide	Signal peptide : Y	ER	0	nd	No	not probable	PF08246 Cathepsin propeptide inhibitor domain (I29) PF00112 Papain family cysteine protease	IPR013201 Proteinase inhibitor I29, cathepsin propeptide IPR000668 Peptidase C1A, papain C-terminal IPR025661 Cysteine peptidase, asparagine active site IPR025660 Cysteine peptidase, histidine active site IPR000169 Cysteine peptidase, cysteine active site IPR013128 Peptidase C1A, papain	PS00640 THIOL_PROTEASE_ASN Eukaryotic thiol (cysteine) proteases asparagine active site. PS00639 THIOL_PROTEASE_HIS Eukaryotic thiol (cysteine) proteases histidine active site. PS00008 MYRISTYL N-myristoylation site. PS00009 AMIDATION Amidation site. PS00139 THIOL_PROTEASE_CYS Eukaryotic thiol (cysteine) proteases cysteine active site. PS00007 TYR_PHOSPHO_SITE Tyrosine kinase phosphorylation site…
Bradi5g24027.1	I1J2L7	BRADI5G24027	1	1	1	Proteases	Cys protease	Cys protease (papain family) (Peptidase family C1A)	TP: Signal peptide/SP: Signal peptide	Signal peptide : Y	ER	1	nd	No	not probable	PF00396 Granulin PF08246 Cathepsin propeptide inhibitor domain (I29) PF00112 Papain family cysteine protease	IPR000118 Granulin IPR013201 Proteinase inhibitor I29, cathepsin propeptide IPR000668 Peptidase C1A, papain C-terminal IPR025661 Cysteine peptidase, asparagine active site IPR025660 Cysteine peptidase, histidine active site IPR000169 Cysteine peptidase, cysteine active site IPR013128 Peptidase C1A, papain	PS00008 MYRISTYL N-myristoylation site. PS00006 CK2_PHOSPHO_SITE Casein kinase II phosphorylation site. PS00005 PKC_PHOSPHO_SITE Protein kinase C phosphorylation site. PS00004 CAMP_PHOSPHO_SITE cAMP- and cGMP-dependent protein kinase phosphorylation site. PS00639 THIOL_PROTEASE_HIS Eukaryotic thiol (cysteine) proteases histidine active site. PS00139 THIOL_PROTEASE_CYS Eukaryotic thiol (cysteine) …
Bradi5g25637.1	I1J369	BRADI5G25637	1	1	1	Proteases	Cys protease	Cys protease (papain family) (Peptidase family C1A)	TP: Signal peptide/SP: Signal peptide	Signal peptide : Y	ER	1	nd	No	not probable	PF00112 Papain family cysteine protease PF00396 Granulin PF08246 Cathepsin propeptide inhibitor domain (I29)	IPR013201 Proteinase inhibitor I29, cathepsin propeptide IPR000118 Granulin IPR000668 Peptidase C1A, papain C-terminal IPR025661 Cysteine peptidase, asparagine active site IPR025660 Cysteine peptidase, histidine active site IPR000169 Cysteine peptidase, cysteine active site IPR013128 Peptidase C1A, papain	PS00237 G_PROTEIN_RECEP_F1_1 G-protein coupled receptors family 1 signature. PS00640 THIOL_PROTEASE_ASN Eukaryotic thiol (cysteine) proteases asparagine active site. PS00639 THIOL_PROTEASE_HIS Eukaryotic thiol (cysteine) proteases histidine active site. PS00139 THIOL_PROTEASE_CYS Eukaryotic thiol (cysteine) proteases cysteine active site. PS00118 PA2_HIS Phospholipase A2 histidine active site. PS…
Bradi2g41270.1	I1HNN1	BRADI2G41270	1	1	0	Proteases	Cys protease	peptidase family C13 (legumain family)	TP: Signal peptide/SP: Signal peptide	Signal peptide : Y	ER	0	nd	No	not probable	PF01650 Peptidase C13 family	IPR001096 Peptidase C13, legumain	PS00001 ASN_GLYCOSYLATION N-glycosylation site. PS00004 CAMP_PHOSPHO_SITE cAMP- and cGMP-dependent protein kinase phosphorylation site. PS00005 PKC_PHOSPHO_SITE Protein kinase C phosphorylation site. PS00006 CK2_PHOSPHO_SITE Casein kinase II phosphorylation site. PS00007 TYR_PHOSPHO_SITE Tyrosine kinase phosphorylation site. PS00008 MYRISTYL N-myristoylation site. PS00013 PROKAR_LIPOPROTEIN Proka…
Bradi3g50100.1	I1IC16	BRADI3G50100	1	1	1	Proteases	Cys protease	peptidase family C13 (legumain family)	TP: Signal peptide/SP: Signal peptide	Signal peptide : Y	ER	0	nd	No	not probable	PF01650 Peptidase C13 family	IPR001096 Peptidase C13, legumain	PS00001 ASN_GLYCOSYLATION N-glycosylation site. PS00004 CAMP_PHOSPHO_SITE cAMP- and cGMP-dependent protein kinase phosphorylation site. PS00005 PKC_PHOSPHO_SITE Protein kinase C phosphorylation site. PS00006 CK2_PHOSPHO_SITE Casein kinase II phosphorylation site. PS00007 TYR_PHOSPHO_SITE Tyrosine kinase phosphorylation site. PS00008 MYRISTYL N-myristoylation site.
Bradi4g30110.1	I1IQ27	BRADI4G30110	1	1	1	Proteases	Cys protease	peptidase family C13 (legumain family)	TP: Signal peptide/SP: Signal peptide	Signal peptide : Y	ER	0	nd	No	not probable	PF01650 Peptidase C13 family	IPR001096 Peptidase C13, legumain	PS00001 ASN_GLYCOSYLATION N-glycosylation site. PS00003 SULFATION Tyrosine sulfation site. PS00005 PKC_PHOSPHO_SITE Protein kinase C phosphorylation site. PS00006 CK2_PHOSPHO_SITE Casein kinase II phosphorylation site. PS00008 MYRISTYL N-myristoylation site. PS00015 NUCLEAR Bipartite nuclear targeting sequence.
Bradi5g16960.1	I1J043	BRADI5G16960	1	1	1	Proteases	Cys protease	peptidase family C13 (legumain family)	TP: Signal peptide/SP: Signal peptide	Signal peptide : Y	ER	0	nd	No	not probable	PF01650 Peptidase C13 family	IPR001096 Peptidase C13, legumain	PS00001 ASN_GLYCOSYLATION N-glycosylation site. PS00004 CAMP_PHOSPHO_SITE cAMP- and cGMP-dependent protein kinase phosphorylation site. PS00005 PKC_PHOSPHO_SITE Protein kinase C phosphorylation site. PS00006 CK2_PHOSPHO_SITE Casein kinase II phosphorylation site. PS00008 MYRISTYL N-myristoylation site.
Bradi2g19700.1	I1HHK2	BRADI2G19700	1	1	1	Proteases	peptidase C26	Peptidase C26	TP: Signal peptide/SP: Signal peptide	Signal peptide : Y	ER	0	nd	No	not probable	PF07722 Peptidase C26	IPR011697 Peptidase C26 IPR015527 Peptidase C26, gamma-glutamyl hydrolase	PS00001 ASN_GLYCOSYLATION N-glycosylation site. PS00004 CAMP_PHOSPHO_SITE cAMP- and cGMP-dependent protein kinase phosphorylation site. PS00005 PKC_PHOSPHO_SITE Protein kinase C phosphorylation site. PS00006 CK2_PHOSPHO_SITE Casein kinase II phosphorylation site. PS00007 TYR_PHOSPHO_SITE Tyrosine kinase phosphorylation site. PS00008 MYRISTYL N-myristoylation site.
Bradi1g30830.1	I1GVJ5	BRADI1G30830	1	1	1	Proteases	peptidase family 28	Pro-Xaa carboxypeptidase	TP: Signal peptide/SP: Signal peptide	Signal peptide : Y	ER	1	nd	No	not probable	PF05577 Serine carboxypeptidase S28	IPR008758 Peptidase S28	PS00001 ASN_GLYCOSYLATION N-glycosylation site. PS00003 SULFATION Tyrosine sulfation site. PS00004 CAMP_PHOSPHO_SITE cAMP- and cGMP-dependent protein kinase phosphorylation site. PS00005 PKC_PHOSPHO_SITE Protein kinase C phosphorylation site. PS00006 CK2_PHOSPHO_SITE Casein kinase II phosphorylation site. PS00008 MYRISTYL N-myristoylation site.
Bradi2g51000.1	I1HS02	BRADI2G51000	1	1	1	Proteases	peptidase family 28	Pro-Xaa carboxypeptidase	TP: Signal peptide/SP: Signal peptide	Signal peptide : Y	ER	1	nd	No	not probable	PF05577 Serine carboxypeptidase S28	IPR008758 Peptidase S28	PS00001 ASN_GLYCOSYLATION N-glycosylation site. PS00003 SULFATION Tyrosine sulfation site. PS00004 CAMP_PHOSPHO_SITE cAMP- and cGMP-dependent protein kinase phosphorylation site. PS00005 PKC_PHOSPHO_SITE Protein kinase C phosphorylation site. PS00006 CK2_PHOSPHO_SITE Casein kinase II phosphorylation site. PS00008 MYRISTYL N-myristoylation site.
Bradi3g30630.1	I1I5B8	BRADI3G30630	1	1	1	Proteases	peptidase family 28	Pro-Xaa carboxypeptidase	TP: Signal peptide/SP: Signal peptide	Signal peptide : Y	ER	1	nd	No	not probable	PF05577 Serine carboxypeptidase S28	IPR008758 Peptidase S28	PS00001 ASN_GLYCOSYLATION N-glycosylation site. PS00005 PKC_PHOSPHO_SITE Protein kinase C phosphorylation site. PS00006 CK2_PHOSPHO_SITE Casein kinase II phosphorylation site. PS00007 TYR_PHOSPHO_SITE Tyrosine kinase phosphorylation site. PS00008 MYRISTYL N-myristoylation site. PS00029 LEUCINE_ZIPPER Leucine zipper pattern.
Bradi3g30640.1	I1I5B9	BRADI3G30640	1	1	1	Proteases	peptidase family 28	Pro-Xaa carboxypeptidase	TP: Signal peptide/SP: Signal peptide	Signal peptide : Y	ER	0	nd	No	not probable	PF05577 Serine carboxypeptidase S28	IPR008758 Peptidase S28	PS00001 ASN_GLYCOSYLATION N-glycosylation site. PS00005 PKC_PHOSPHO_SITE Protein kinase C phosphorylation site. PS00006 CK2_PHOSPHO_SITE Casein kinase II phosphorylation site. PS00007 TYR_PHOSPHO_SITE Tyrosine kinase phosphorylation site. PS00008 MYRISTYL N-myristoylation site.
Bradi2g12450.1	I1HF51	BRADI2G12450	1	0	0	Proteases	Ser carboxypeptidase	Ser carboxypeptidase (Peptidase family S10)	TP: Signal peptide/SP: Signal peptide	Signal peptide : Y	ER	0	nd	No	not probable	PF00450 Serine carboxypeptidase	IPR001563 Peptidase S10, serine carboxypeptidase IPR018202 Peptidase S10, serine carboxypeptidase, active site	PS00001 ASN_GLYCOSYLATION N-glycosylation site. PS00003 SULFATION Tyrosine sulfation site. PS00004 CAMP_PHOSPHO_SITE cAMP- and cGMP-dependent protein kinase phosphorylation site. PS00005 PKC_PHOSPHO_SITE Protein kinase C phosphorylation site. PS00006 CK2_PHOSPHO_SITE Casein kinase II phosphorylation site. PS00007 TYR_PHOSPHO_SITE Tyrosine kinase phosphorylation site. PS00008 MYRISTYL N-myristoyla…
Bradi3g21550.1	I1I345	BRADI3G21550	0	0	1	Proteases	Ser carboxypeptidase	Ser carboxypeptidase (Peptidase family S10)	TP: Mitochondrial/SP: Signal peptide	Signal peptide : Y	ER	0	nd	No	not probable	PF00450 Serine carboxypeptidase	IPR001563 Peptidase S10, serine carboxypeptidase IPR018202 Peptidase S10, serine carboxypeptidase, active site	PS00001 ASN_GLYCOSYLATION N-glycosylation site. PS00003 SULFATION Tyrosine sulfation site. PS00005 PKC_PHOSPHO_SITE Protein kinase C phosphorylation site. PS00006 CK2_PHOSPHO_SITE Casein kinase II phosphorylation site. PS00008 MYRISTYL N-myristoylation site. PS00342 MICROBODIES_CTER Microbodies C-terminal targeting signal. PS00560 CARBOXYPEPT_SER_HIS Serine carboxypeptidases, histidine active sit…
Bradi3g21350.2	I1I317	BRADI3G21350	1	1	0	Proteases	Ser carboxypeptidase	Ser carboxypeptidase (Peptidase family S10)	TP: Signal peptide/SP: Signal peptide	Signal peptide : Y	ER	1	nd	No	not probable	PF00450 Serine carboxypeptidase	IPR001563 Peptidase S10, serine carboxypeptidase	PS00001 ASN_GLYCOSYLATION N-glycosylation site. PS00003 SULFATION Tyrosine sulfation site. PS00005 PKC_PHOSPHO_SITE Protein kinase C phosphorylation site. PS00006 CK2_PHOSPHO_SITE Casein kinase II phosphorylation site. PS00008 MYRISTYL N-myristoylation site. PS00009 AMIDATION Amidation site.
Bradi1g11567.1	I1GP99	BRADI1G11567	1	1	1	Proteases	Ser carboxypeptidase	Ser carboxypeptidase (Peptidase family S10)	TP: Signal peptide/SP: Signal peptide	Signal peptide : Y	ER	1	nd	No	not probable	PF00450 Serine carboxypeptidase	IPR001563 Peptidase S10, serine carboxypeptidase IPR018202 Peptidase S10, serine carboxypeptidase, active site	PS00131 CARBOXYPEPT_SER_SER Serine carboxypeptidases, serine active site. PS00008 MYRISTYL N-myristoylation site. PS00006 CK2_PHOSPHO_SITE Casein kinase II phosphorylation site. PS00005 PKC_PHOSPHO_SITE Protein kinase C phosphorylation site. PS00001 ASN_GLYCOSYLATION N-glycosylation site.
Bradi1g19230.1	I1GRM5	BRADI1G19230	1	1	1	Proteases	Ser carboxypeptidase	Ser carboxypeptidase (Peptidase family S10)	TP: Chloroplastic/SP: Signal peptide	Signal peptide : Y	ER	0	nd	No	not probable	PF00450 Serine carboxypeptidase	IPR001563 Peptidase S10, serine carboxypeptidase IPR018202 Peptidase S10, serine carboxypeptidase, active site	PS00001 ASN_GLYCOSYLATION N-glycosylation site. PS00003 SULFATION Tyrosine sulfation site. PS00005 PKC_PHOSPHO_SITE Protein kinase C phosphorylation site. PS00006 CK2_PHOSPHO_SITE Casein kinase II phosphorylation site. PS00007 TYR_PHOSPHO_SITE Tyrosine kinase phosphorylation site. PS00008 MYRISTYL N-myristoylation site. PS00131 CARBOXYPEPT_SER_SER Serine carboxypeptidases, serine active site. PS0…
Bradi1g60600.1	I1H4U4	BRADI1G60600	1	1	1	Proteases	Ser carboxypeptidase	Ser carboxypeptidase (Peptidase family S10)	TP: Signal peptide/SP: Signal peptide	Signal peptide : Y	ER	0	nd	Yes	not probable	PF00450 Serine carboxypeptidase	IPR001563 Peptidase S10, serine carboxypeptidase IPR018202 Peptidase S10, serine carboxypeptidase, active site	PS00001 ASN_GLYCOSYLATION N-glycosylation site. PS00003 SULFATION Tyrosine sulfation site. PS00005 PKC_PHOSPHO_SITE Protein kinase C phosphorylation site. PS00006 CK2_PHOSPHO_SITE Casein kinase II phosphorylation site. PS00008 MYRISTYL N-myristoylation site. PS00131 CARBOXYPEPT_SER_SER Serine carboxypeptidases, serine active site.
Bradi1g60610.2	I1H4U5	BRADI1G60610	1	1	1	Proteases	Ser carboxypeptidase	Ser carboxypeptidase (Peptidase family S10)	TP: Signal peptide/SP: Signal peptide	Signal peptide : Y	ER	0	nd	No	not probable	PF00450 Serine carboxypeptidase	IPR001563 Peptidase S10, serine carboxypeptidase IPR018202 Peptidase S10, serine carboxypeptidase, active site	PS00001 ASN_GLYCOSYLATION N-glycosylation site. PS00003 SULFATION Tyrosine sulfation site. PS00005 PKC_PHOSPHO_SITE Protein kinase C phosphorylation site. PS00006 CK2_PHOSPHO_SITE Casein kinase II phosphorylation site. PS00008 MYRISTYL N-myristoylation site. PS00131 CARBOXYPEPT_SER_SER Serine carboxypeptidases, serine active site.
Bradi2g00240.2	I1HB12	BRADI2G00240	1	1	1	Proteases	Ser carboxypeptidase	Ser carboxypeptidase (Peptidase family S10)	TP: Signal peptide/SP: Signal peptide	Signal peptide : Y	ER	0	nd	No	not probable	PF00450 Serine carboxypeptidase	IPR001563 Peptidase S10, serine carboxypeptidase IPR018202 Peptidase S10, serine carboxypeptidase, active site	PS00001 ASN_GLYCOSYLATION N-glycosylation site. PS00003 SULFATION Tyrosine sulfation site. PS00004 CAMP_PHOSPHO_SITE cAMP- and cGMP-dependent protein kinase phosphorylation site. PS00005 PKC_PHOSPHO_SITE Protein kinase C phosphorylation site. PS00006 CK2_PHOSPHO_SITE Casein kinase II phosphorylation site. PS00007 TYR_PHOSPHO_SITE Tyrosine kinase phosphorylation site. PS00008 MYRISTYL N-myristoyla…
Bradi2g15340.1	I1HG14	BRADI2G15340	1	1	1	Proteases	Ser carboxypeptidase	Ser carboxypeptidase (Peptidase family S10)	TP: Signal peptide/SP: Signal peptide	Signal peptide : Y	ER	2	nd	No	not probable	PF00450 Serine carboxypeptidase	IPR001563 Peptidase S10, serine carboxypeptidase IPR018202 Peptidase S10, serine carboxypeptidase, active site	PS00001 ASN_GLYCOSYLATION N-glycosylation site. PS00005 PKC_PHOSPHO_SITE Protein kinase C phosphorylation site. PS00006 CK2_PHOSPHO_SITE Casein kinase II phosphorylation site. PS00008 MYRISTYL N-myristoylation site. PS00131 CARBOXYPEPT_SER_SER Serine carboxypeptidases, serine active site.
Bradi2g35197.1	I1HLN8	BRADI2G35197	1	1	1	Proteases	Ser carboxypeptidase	Ser carboxypeptidase (Peptidase family S10)	TP: Signal peptide/SP: Signal peptide	Signal peptide : Y	ER	0	nd	No	not probable	PF00450 Serine carboxypeptidase	IPR001563 Peptidase S10, serine carboxypeptidase IPR018202 Peptidase S10, serine carboxypeptidase, active site	PS00560 CARBOXYPEPT_SER_HIS Serine carboxypeptidases, histidine active site. PS00131 CARBOXYPEPT_SER_SER Serine carboxypeptidases, serine active site. PS00008 MYRISTYL N-myristoylation site. PS00006 CK2_PHOSPHO_SITE Casein kinase II phosphorylation site. PS00005 PKC_PHOSPHO_SITE Protein kinase C phosphorylation site. PS00001 ASN_GLYCOSYLATION N-glycosylation site.
Bradi2g54150.1	I1HT34	BRADI2G54150	1	1	1	Proteases	Ser carboxypeptidase	Ser carboxypeptidase (Peptidase family S10)	TP: Signal peptide/SP: Signal peptide	Signal peptide : Y	ER	0	nd	No	not probable	PF00450 Serine carboxypeptidase	IPR001563 Peptidase S10, serine carboxypeptidase IPR018202 Peptidase S10, serine carboxypeptidase, active site	PS00001 ASN_GLYCOSYLATION N-glycosylation site. PS00003 SULFATION Tyrosine sulfation site. PS00005 PKC_PHOSPHO_SITE Protein kinase C phosphorylation site. PS00006 CK2_PHOSPHO_SITE Casein kinase II phosphorylation site. PS00008 MYRISTYL N-myristoylation site. PS00131 CARBOXYPEPT_SER_SER Serine carboxypeptidases, serine active site. PS00560 CARBOXYPEPT_SER_HIS Serine carboxypeptidases, histidine ac…
Bradi3g01320.1	I1HWA5	BRADI3G01320	1	1	1	Proteases	Ser carboxypeptidase	Ser carboxypeptidase (Peptidase family S10)	TP: Signal peptide/SP: Signal peptide	Signal peptide : Y	ER	1	nd	No	not probable	PF00450 Serine carboxypeptidase	IPR001563 Peptidase S10, serine carboxypeptidase IPR018202 Peptidase S10, serine carboxypeptidase, active site	PS00001 ASN_GLYCOSYLATION N-glycosylation site. PS00004 CAMP_PHOSPHO_SITE cAMP- and cGMP-dependent protein kinase phosphorylation site. PS00005 PKC_PHOSPHO_SITE Protein kinase C phosphorylation site. PS00006 CK2_PHOSPHO_SITE Casein kinase II phosphorylation site. PS00008 MYRISTYL N-myristoylation site. PS00009 AMIDATION Amidation site. PS00029 LEUCINE_ZIPPER Leucine zipper pattern. PS00131 CARBOX…
Bradi3g34610.2	I1I6K5	BRADI3G34610	1	1	1	Proteases	Ser carboxypeptidase	Ser carboxypeptidase (Peptidase family S10)	TP: Signal peptide/SP: Signal peptide	Signal peptide : Y	ER	0	nd	No	not probable	PF00450 Serine carboxypeptidase	IPR001563 Peptidase S10, serine carboxypeptidase	PS00001 ASN_GLYCOSYLATION N-glycosylation site. PS00004 CAMP_PHOSPHO_SITE cAMP- and cGMP-dependent protein kinase phosphorylation site. PS00005 PKC_PHOSPHO_SITE Protein kinase C phosphorylation site. PS00006 CK2_PHOSPHO_SITE Casein kinase II phosphorylation site. PS00008 MYRISTYL N-myristoylation site.
Bradi3g43020.1	I1I9I9	BRADI3G43020	1	1	1	Proteases	Ser carboxypeptidase	Ser carboxypeptidase (Peptidase family S10)	TP: Signal peptide/SP: Signal peptide	Signal peptide : Y	ER	1	nd	No	not probable	PF00450 Serine carboxypeptidase	IPR001563 Peptidase S10, serine carboxypeptidase IPR018202 Peptidase S10, serine carboxypeptidase, active site	PS00001 ASN_GLYCOSYLATION N-glycosylation site. PS00004 CAMP_PHOSPHO_SITE cAMP- and cGMP-dependent protein kinase phosphorylation site. PS00005 PKC_PHOSPHO_SITE Protein kinase C phosphorylation site. PS00006 CK2_PHOSPHO_SITE Casein kinase II phosphorylation site. PS00008 MYRISTYL N-myristoylation site. PS00131 CARBOXYPEPT_SER_SER Serine carboxypeptidases, serine active site.
Bradi3g49590.1	I1IBV5	BRADI3G49590	1	1	1	Proteases	Ser carboxypeptidase	Ser carboxypeptidase (Peptidase family S10)	TP: Signal peptide/SP: Signal peptide	Signal peptide : Y	ER	0	nd	No	probable	PF00450 Serine carboxypeptidase	IPR001563 Peptidase S10, serine carboxypeptidase IPR018202 Peptidase S10, serine carboxypeptidase, active site	PS00001 ASN_GLYCOSYLATION N-glycosylation site. PS00005 PKC_PHOSPHO_SITE Protein kinase C phosphorylation site. PS00006 CK2_PHOSPHO_SITE Casein kinase II phosphorylation site. PS00007 TYR_PHOSPHO_SITE Tyrosine kinase phosphorylation site. PS00008 MYRISTYL N-myristoylation site. PS00131 CARBOXYPEPT_SER_SER Serine carboxypeptidases, serine active site. PS00560 CARBOXYPEPT_SER_HIS Serine carboxypept…
Bradi3g54000.1	I1IDF2	BRADI3G54000	1	1	1	Proteases	Ser carboxypeptidase	Ser carboxypeptidase (Peptidase family S10)	TP: Signal peptide/SP: Signal peptide	Signal peptide : Y	ER	1	nd	No	lowly probable	PF00450 Serine carboxypeptidase	IPR001563 Peptidase S10, serine carboxypeptidase IPR018202 Peptidase S10, serine carboxypeptidase, active site	PS00001 ASN_GLYCOSYLATION N-glycosylation site. PS00004 CAMP_PHOSPHO_SITE cAMP- and cGMP-dependent protein kinase phosphorylation site. PS00005 PKC_PHOSPHO_SITE Protein kinase C phosphorylation site. PS00006 CK2_PHOSPHO_SITE Casein kinase II phosphorylation site. PS00008 MYRISTYL N-myristoylation site. PS00131 CARBOXYPEPT_SER_SER Serine carboxypeptidases, serine active site. PS00560 CARBOXYPEPT_S…
Bradi4g22510.1	I1IML1	BRADI4G22510	1	1	1	Proteases	Ser carboxypeptidase	Ser carboxypeptidase (Peptidase family S10)	TP: Signal peptide/SP: Signal peptide	Signal peptide : Y	ER	1	nd	Yes	not probable	PF00450 Serine carboxypeptidase	IPR001563 Peptidase S10, serine carboxypeptidase IPR018202 Peptidase S10, serine carboxypeptidase, active site	PS00001 ASN_GLYCOSYLATION N-glycosylation site. PS00003 SULFATION Tyrosine sulfation site. PS00005 PKC_PHOSPHO_SITE Protein kinase C phosphorylation site. PS00006 CK2_PHOSPHO_SITE Casein kinase II phosphorylation site. PS00007 TYR_PHOSPHO_SITE Tyrosine kinase phosphorylation site. PS00008 MYRISTYL N-myristoylation site. PS00013 PROKAR_LIPOPROTEIN Prokaryotic membrane lipoprotein lipid attachment …
Bradi5g24300.1	I1J2Q0	BRADI5G24300	1	1	1	Proteases	Ser carboxypeptidase	Ser carboxypeptidase (Peptidase family S10)	TP: Signal peptide/SP: Signal peptide	Signal peptide : Y	ER	1	nd	No	not probable	PF00450 Serine carboxypeptidase	IPR001563 Peptidase S10, serine carboxypeptidase IPR018202 Peptidase S10, serine carboxypeptidase, active site	PS00001 ASN_GLYCOSYLATION N-glycosylation site. PS00003 SULFATION Tyrosine sulfation site. PS00004 CAMP_PHOSPHO_SITE cAMP- and cGMP-dependent protein kinase phosphorylation site. PS00005 PKC_PHOSPHO_SITE Protein kinase C phosphorylation site. PS00006 CK2_PHOSPHO_SITE Casein kinase II phosphorylation site. PS00008 MYRISTYL N-myristoylation site. PS00015 NUCLEAR Bipartite nuclear targeting sequence…
Bradi4g31360.1	I1IQH2	BRADI4G31360	1	0	0	Proteases	Ser protease	Ser protease (subtilisin) (Peptidase family S8)	TP: Signal peptide/SP: Signal peptide	Signal peptide : Y	ER	0	nd	No	not probable	PF00082 Subtilase family PF02225 PA domain PF05922 Peptidase inhibitor I9	IPR010259 Proteinase inhibitor I9 IPR003137 Protease-associated domain, PA IPR000209 Peptidase S8/S53 domain IPR015500 Peptidase S8, subtilisin-related IPR023827 Peptidase S8, subtilisin, Asp-active site IPR023828 Peptidase S8, subtilisin, Ser-active site	PS00001 ASN_GLYCOSYLATION N-glycosylation site. PS00004 CAMP_PHOSPHO_SITE cAMP- and cGMP-dependent protein kinase phosphorylation site. PS00005 PKC_PHOSPHO_SITE Protein kinase C phosphorylation site. PS00006 CK2_PHOSPHO_SITE Casein kinase II phosphorylation site. PS00007 TYR_PHOSPHO_SITE Tyrosine kinase phosphorylation site. PS00008 MYRISTYL N-myristoylation site. PS00136 SUBTILASE_ASP Serine pro…
Bradi4g41420.1	I1IU00	BRADI4G41420	1	1	0	Proteases	Ser protease	Ser protease (subtilisin) (Peptidase family S8)	TP: Signal peptide/SP: Signal peptide	Signal peptide : Y	ER	0	nd	No	not probable	PF05922 Peptidase inhibitor I9 PF02225 PA domain PF00082 Subtilase family	IPR010259 Proteinase inhibitor I9 IPR003137 Protease-associated domain, PA IPR000209 Peptidase S8/S53 domain IPR015500 Peptidase S8, subtilisin-related IPR023828 Peptidase S8, subtilisin, Ser-active site	PS00001 ASN_GLYCOSYLATION N-glycosylation site. PS00005 PKC_PHOSPHO_SITE Protein kinase C phosphorylation site. PS00006 CK2_PHOSPHO_SITE Casein kinase II phosphorylation site. PS00007 TYR_PHOSPHO_SITE Tyrosine kinase phosphorylation site. PS00008 MYRISTYL N-myristoylation site. PS00009 AMIDATION Amidation site. PS50310 ALA_RICH Alanine-rich region profile. PS00138 SUBTILASE_SER Serine proteases, …
Bradi5g10210.1	I1IXS8	BRADI5G10210	1	1	0	Proteases	Ser protease	Ser protease (subtilisin) (Peptidase family S8)	TP: Signal peptide/SP: Signal peptide	Signal peptide : Y	ER	1	nd	No	not probable	PF02225 PA domain PF05922 Peptidase inhibitor I9 PF00082 Subtilase family	IPR003137 Protease-associated domain, PA IPR010259 Proteinase inhibitor I9 IPR000209 Peptidase S8/S53 domain IPR015500 Peptidase S8, subtilisin-related IPR023828 Peptidase S8, subtilisin, Ser-active site	PS00001 ASN_GLYCOSYLATION N-glycosylation site. PS00003 SULFATION Tyrosine sulfation site. PS00004 CAMP_PHOSPHO_SITE cAMP- and cGMP-dependent protein kinase phosphorylation site. PS00005 PKC_PHOSPHO_SITE Protein kinase C phosphorylation site. PS00006 CK2_PHOSPHO_SITE Casein kinase II phosphorylation site. PS00007 TYR_PHOSPHO_SITE Tyrosine kinase phosphorylation site. PS00008 MYRISTYL N-myristoyla…
Bradi1g77260.1	I1HAF7	BRADI1G77260	1	0	1	Proteases	Ser protease	Ser protease (subtilisin) (Peptidase family S8)	TP: Signal peptide/SP: Signal peptide	Signal peptide : Y	ER	0	nd	No	not probable	PF05922 Peptidase inhibitor I9 PF00082 Subtilase family	IPR010259 Proteinase inhibitor I9 IPR000209 Peptidase S8/S53 domain IPR015500 Peptidase S8, subtilisin-related IPR023827 Peptidase S8, subtilisin, Asp-active site	PS00001 ASN_GLYCOSYLATION N-glycosylation site. PS00004 CAMP_PHOSPHO_SITE cAMP- and cGMP-dependent protein kinase phosphorylation site. PS00005 PKC_PHOSPHO_SITE Protein kinase C phosphorylation site. PS00006 CK2_PHOSPHO_SITE Casein kinase II phosphorylation site. PS00008 MYRISTYL N-myristoylation site. PS00013 PROKAR_LIPOPROTEIN Prokaryotic membrane lipoprotein lipid attachment site. PS00136 SUBT…
Bradi1g07840.1	I1GN13	BRADI1G07840	1	1	1	Proteases	Ser protease	Ser protease (subtilisin) (Peptidase family S8)	TP: Signal peptide/SP: Signal peptide	Signal peptide : Y	ER	1	nd	Yes	not probable	PF02225 PA domain PF05922 Peptidase inhibitor I9 PF00082 Subtilase family	IPR003137 Protease-associated domain, PA IPR010259 Proteinase inhibitor I9 IPR000209 Peptidase S8/S53 domain IPR015500 Peptidase S8, subtilisin-related IPR023828 Peptidase S8, subtilisin, Ser-active site	PS00001 ASN_GLYCOSYLATION N-glycosylation site. PS00003 SULFATION Tyrosine sulfation site. PS00004 CAMP_PHOSPHO_SITE cAMP- and cGMP-dependent protein kinase phosphorylation site. PS00005 PKC_PHOSPHO_SITE Protein kinase C phosphorylation site. PS00006 CK2_PHOSPHO_SITE Casein kinase II phosphorylation site. PS00007 TYR_PHOSPHO_SITE Tyrosine kinase phosphorylation site. PS00008 MYRISTYL N-myristoyla…
Bradi1g14860.1	I1GQC8	BRADI1G14860	1	1	1	Proteases	Ser protease	Ser protease (subtilisin) (Peptidase family S8)	TP: Signal peptide/SP: Signal peptide	Signal peptide : Y	ER	0	nd	No	not probable	PF05922 Peptidase inhibitor I9 PF02225 PA domain PF00082 Subtilase family	IPR010259 Proteinase inhibitor I9 IPR003137 Protease-associated domain, PA IPR000209 Peptidase S8/S53 domain IPR015500 Peptidase S8, subtilisin-related IPR023828 Peptidase S8, subtilisin, Ser-active site	PS00008 MYRISTYL N-myristoylation site. PS00006 CK2_PHOSPHO_SITE Casein kinase II phosphorylation site. PS00005 PKC_PHOSPHO_SITE Protein kinase C phosphorylation site. PS00001 ASN_GLYCOSYLATION N-glycosylation site. PS00138 SUBTILASE_SER Serine proteases, subtilase family, serine active site. PS00017 ATP_GTP_A ATP/GTP-binding site motif A (P-loop).
Bradi2g51130.1	I1HS20	BRADI2G51130	1	1	1	Proteases	Ser protease	Ser protease (subtilisin) (Peptidase family S8)	TP: Signal peptide/SP: Signal peptide	Signal peptide : Y	ER	1	nd	No	not probable	PF05922 Peptidase inhibitor I9 PF00082 Subtilase family	IPR000209 Peptidase S8/S53 domain IPR010259 Proteinase inhibitor I9 IPR015500 Peptidase S8, subtilisin-related IPR023827 Peptidase S8, subtilisin, Asp-active site IPR023828 Peptidase S8, subtilisin, Ser-active site	PS00001 ASN_GLYCOSYLATION N-glycosylation site. PS00005 PKC_PHOSPHO_SITE Protein kinase C phosphorylation site. PS00006 CK2_PHOSPHO_SITE Casein kinase II phosphorylation site. PS00008 MYRISTYL N-myristoylation site. PS00136 SUBTILASE_ASP Serine proteases, subtilase family, aspartic acid active site. PS00138 SUBTILASE_SER Serine proteases, subtilase family, serine active site.
Bradi2g51440.1	I1HS54	BRADI2G51440	1	1	1	Proteases	Ser protease	Ser protease (subtilisin) (Peptidase family S8)	TP: Signal peptide/SP: Signal peptide	Signal peptide : Y	ER	1	nd	No	lowly probable	PF02225 PA domain PF05922 Peptidase inhibitor I9 PF00082 Subtilase family	IPR000209 Peptidase S8/S53 domain IPR010259 Proteinase inhibitor I9 IPR003137 Protease-associated domain, PA IPR022398 Peptidase S8, subtilisin, His-active site IPR015500 Peptidase S8, subtilisin-related IPR023828 Peptidase S8, subtilisin, Ser-active site	PS00001 ASN_GLYCOSYLATION N-glycosylation site. PS00004 CAMP_PHOSPHO_SITE cAMP- and cGMP-dependent protein kinase phosphorylation site. PS00005 PKC_PHOSPHO_SITE Protein kinase C phosphorylation site. PS00006 CK2_PHOSPHO_SITE Casein kinase II phosphorylation site. PS00007 TYR_PHOSPHO_SITE Tyrosine kinase phosphorylation site. PS00008 MYRISTYL N-myristoylation site. PS00029 LEUCINE_ZIPPER Leucine z…
Bradi3g57130.1	I1IEK3	BRADI3G57130	1	1	1	Proteases	Ser protease	Ser protease (subtilisin) (Peptidase family S8)	TP: Signal peptide/SP: Signal peptide	Signal peptide : Y	ER	0	nd	No	probable	PF02225 PA domain PF05922 Peptidase inhibitor I9 PF00082 Subtilase family	IPR003137 Protease-associated domain, PA IPR010259 Proteinase inhibitor I9 IPR000209 Peptidase S8/S53 domain IPR015500 Peptidase S8, subtilisin-related IPR023828 Peptidase S8, subtilisin, Ser-active site	PS00001 ASN_GLYCOSYLATION N-glycosylation site. PS00003 SULFATION Tyrosine sulfation site. PS00005 PKC_PHOSPHO_SITE Protein kinase C phosphorylation site. PS00006 CK2_PHOSPHO_SITE Casein kinase II phosphorylation site. PS00008 MYRISTYL N-myristoylation site. PS50310 ALA_RICH Alanine-rich region profile. PS00136 SUBTILASE_ASP Serine proteases, subtilase family, aspartic acid active site. PS00138 S…
Bradi3g57140.1	I1IEK4	BRADI3G57140	1	1	1	Proteases	Ser protease	Ser protease (subtilisin) (Peptidase family S8)	TP: Signal peptide/SP: Signal peptide	Signal peptide : Y	ER	0	nd	No	not probable	PF05922 Peptidase inhibitor I9 PF02225 PA domain PF00082 Subtilase family	IPR000209 Peptidase S8/S53 domain IPR010259 Proteinase inhibitor I9 IPR003137 Protease-associated domain, PA IPR015500 Peptidase S8, subtilisin-related IPR023828 Peptidase S8, subtilisin, Ser-active site	PS00001 ASN_GLYCOSYLATION N-glycosylation site. PS00003 SULFATION Tyrosine sulfation site. PS00004 CAMP_PHOSPHO_SITE cAMP- and cGMP-dependent protein kinase phosphorylation site. PS00005 PKC_PHOSPHO_SITE Protein kinase C phosphorylation site. PS00006 CK2_PHOSPHO_SITE Casein kinase II phosphorylation site. PS00007 TYR_PHOSPHO_SITE Tyrosine kinase phosphorylation site. PS00008 MYRISTYL N-myristoyla…
Bradi4g11640.1	I1IJU1	BRADI4G11640	1	1	1	Proteases	Ser protease	Ser protease (subtilisin) (Peptidase family S8)	TP: Signal peptide/SP: Signal peptide	Signal peptide : Y	ER	1	nd	No	not probable	PF02225 PA domain PF05922 Peptidase inhibitor I9 PF00082 Subtilase family	IPR000209 Peptidase S8/S53 domain IPR010259 Proteinase inhibitor I9 IPR003137 Protease-associated domain, PA IPR022398 Peptidase S8, subtilisin, His-active site IPR015500 Peptidase S8, subtilisin-related IPR023827 Peptidase S8, subtilisin, Asp-active site IPR023828 Peptidase S8, subtilisin, Ser-active site	PS00001 ASN_GLYCOSYLATION N-glycosylation site. PS00005 PKC_PHOSPHO_SITE Protein kinase C phosphorylation site. PS00006 CK2_PHOSPHO_SITE Casein kinase II phosphorylation site. PS00008 MYRISTYL N-myristoylation site. PS00136 SUBTILASE_ASP Serine proteases, subtilase family, aspartic acid active site. PS00137 SUBTILASE_HIS Serine proteases, subtilase family, histidine active site. PS00138 SUBTILASE…
Bradi5g18910.1	I1J0T1	BRADI5G18910	1	1	1	Proteases	Ser protease	Ser protease (subtilisin) (Peptidase family S8)	TP: Signal peptide/SP: Signal peptide	Signal peptide : Y	ER	1	nd	No	probable	PF00082 Subtilase family PF02225 PA domain PF05922 Peptidase inhibitor I9	IPR003137 Protease-associated domain, PA IPR010259 Proteinase inhibitor I9 IPR000209 Peptidase S8/S53 domain IPR015500 Peptidase S8, subtilisin-related IPR023828 Peptidase S8, subtilisin, Ser-active site IPR009020 Proteinase inhibitor, propeptide	PS00001 ASN_GLYCOSYLATION N-glycosylation site. PS00003 SULFATION Tyrosine sulfation site. PS00004 CAMP_PHOSPHO_SITE cAMP- and cGMP-dependent protein kinase phosphorylation site. PS00005 PKC_PHOSPHO_SITE Protein kinase C phosphorylation site. PS00006 CK2_PHOSPHO_SITE Casein kinase II phosphorylation site. PS00008 MYRISTYL N-myristoylation site. PS00013 PROKAR_LIPOPROTEIN Prokaryotic membrane lipo…
Bradi2g12047.2	I1HF05	BRADI2G12047	0	1	1	Proteins acting on cell wall polysaccharides	carbohydrate esterase (CE)	carbohydrate esterase family 13 - CE13 (pectin acylesterase - PAE)	TP: Signal peptide/SP: Signal peptide	Signal peptide : Y	ER	1	nd	No	not probable	PF03283 Pectinacetylesterase	IPR004963 Pectinacetylesterase	PS00005 PKC_PHOSPHO_SITE Protein kinase C phosphorylation site. PS00004 CAMP_PHOSPHO_SITE cAMP- and cGMP-dependent protein kinase phosphorylation site. PS00001 ASN_GLYCOSYLATION N-glycosylation site. PS00009 AMIDATION Amidation site. PS00008 MYRISTYL N-myristoylation site. PS00007 TYR_PHOSPHO_SITE Tyrosine kinase phosphorylation site. PS00006 CK2_PHOSPHO_SITE Casein kinase II phosphorylation site.
Bradi2g12057.1	I1HF06	BRADI2G12057	1	1	1	Proteins acting on cell wall polysaccharides	carbohydrate esterase (CE)	carbohydrate esterase family 13 - CE13 (pectin acylesterase - PAE)	TP: Signal peptide/SP: Signal peptide	Signal peptide : Y	ER	0	nd	No	not probable	PF03283 Pectinacetylesterase	IPR004963 Pectinacetylesterase	PS00008 MYRISTYL N-myristoylation site. PS00007 TYR_PHOSPHO_SITE Tyrosine kinase phosphorylation site. PS00006 CK2_PHOSPHO_SITE Casein kinase II phosphorylation site. PS00005 PKC_PHOSPHO_SITE Protein kinase C phosphorylation site. PS00004 CAMP_PHOSPHO_SITE cAMP- and cGMP-dependent protein kinase phosphorylation site. PS00001 ASN_GLYCOSYLATION N-glycosylation site. PS00017 ATP_GTP_A ATP/GTP-bindin…
Bradi5g20827.1	I1J1H3	BRADI5G20827	1	1	1	Proteins acting on cell wall polysaccharides	carbohydrate esterase (CE)	carbohydrate esterase family 13 - CE13 (pectin acylesterase - PAE)	TP: Signal peptide/SP: Signal peptide	Signal peptide : Y	ER	1	nd	No	not probable	PF03283 Pectinacetylesterase	IPR004963 Pectinacetylesterase	PS00005 PKC_PHOSPHO_SITE Protein kinase C phosphorylation site. PS00006 CK2_PHOSPHO_SITE Casein kinase II phosphorylation site. PS00008 MYRISTYL N-myristoylation site. PS00007 TYR_PHOSPHO_SITE Tyrosine kinase phosphorylation site.
Bradi2g11860.1	I1HEX8	BRADI2G11860	1	1	1	Proteins acting on cell wall polysaccharides	carbohydrate esterase (CE)	carbohydrate esterase family 8 - CE8 (pectin methylesterase - PME)	TP: Signal peptide/SP: Signal peptide	Signal peptide : Y	ER	0	nd	No	not probable	PF04043 Plant invertase/pectin methylesterase inhibitor PF01095 Pectinesterase	IPR006501 Pectinesterase inhibitor IPR000070 Pectinesterase, catalytic IPR011050 Pectin lyase fold/virulence factor IPR018040 Pectinesterase, active site IPR012334 Pectin lyase fold	PS00001 ASN_GLYCOSYLATION N-glycosylation site. PS00005 PKC_PHOSPHO_SITE Protein kinase C phosphorylation site. PS00006 CK2_PHOSPHO_SITE Casein kinase II phosphorylation site. PS00008 MYRISTYL N-myristoylation site. PS00503 PECTINESTERASE_2 Pectinesterase signature 2.
Bradi2g56820.1	I1HTZ1	BRADI2G56820	1	1	1	Proteins acting on cell wall polysaccharides	carbohydrate esterase (CE)	carbohydrate esterase family 8 - CE8 (pectin methylesterase - PME)	TP: Mitochondrial/SP: Signal peptide	Signal peptide : Y	ER	0	nd	No	not probable	PF01095 Pectinesterase	IPR000070 Pectinesterase, catalytic IPR018040 Pectinesterase, active site IPR011050 Pectin lyase fold/virulence factor IPR012334 Pectin lyase fold	PS00001 ASN_GLYCOSYLATION N-glycosylation site. PS00003 SULFATION Tyrosine sulfation site. PS00005 PKC_PHOSPHO_SITE Protein kinase C phosphorylation site. PS00006 CK2_PHOSPHO_SITE Casein kinase II phosphorylation site. PS00007 TYR_PHOSPHO_SITE Tyrosine kinase phosphorylation site. PS00008 MYRISTYL N-myristoylation site. PS00009 AMIDATION Amidation site. PS00800 PECTINESTERASE_1 Pectinesterase sig…
Bradi3g50740.1	I1IC99	BRADI3G50740	1	1	0	Proteins acting on cell wall polysaccharides	expansin	expansin	TP: Signal peptide/SP: Signal peptide	Signal peptide : Y	ER	1	nd	No	not probable	PF03330 Rare lipoprotein A (RlpA)-like double-psi beta-barrel PF01357 Pollen allergen	IPR007117 Expansin, cellulose-binding-like domain IPR009009 Barwin-related endoglucanase IPR007112 Expansin/pollen allergen, DPBB domain IPR014733 Barwin-like endoglucanase IPR005795 Major pollen allergen Lol pI IPR007118 Expansin/Lol pI	PS00001 ASN_GLYCOSYLATION N-glycosylation site. PS00005 PKC_PHOSPHO_SITE Protein kinase C phosphorylation site. PS00008 MYRISTYL N-myristoylation site. PS50842 EXPANSIN_EG45 Expansin, family-45 endoglucanase-like domain profile. PS50843 EXPANSIN_CBD Expansin, Cellulose-binding-like domain profile.
Bradi4g41110.1	I1ITW6	BRADI4G41110	1	1	0	Proteins acting on cell wall polysaccharides	expansin	expansin	TP: Signal peptide/SP: Signal peptide	Signal peptide : Y	ER	0	nd	No	not probable	PF03330 Rare lipoprotein A (RlpA)-like double-psi beta-barrel PF01357 Pollen allergen	IPR009009 Barwin-related endoglucanase IPR007117 Expansin, cellulose-binding-like domain IPR007112 Expansin/pollen allergen, DPBB domain IPR014733 Barwin-like endoglucanase IPR005795 Major pollen allergen Lol pI IPR007118 Expansin/Lol pI	PS00002 GLYCOSAMINOGLYCAN Glycosaminoglycan attachment site. PS00005 PKC_PHOSPHO_SITE Protein kinase C phosphorylation site. PS00006 CK2_PHOSPHO_SITE Casein kinase II phosphorylation site. PS00008 MYRISTYL N-myristoylation site. PS00009 AMIDATION Amidation site. PS00018 EF_HAND EF-hand calcium-binding domain. PS00178 AA_TRNA_LIGASE_I Aminoacyl-transfer RNA synthetases class-I signature. PS50842 E…
Bradi1g03640.1	I1GLI7	BRADI1G03640	1	1	1	Proteins acting on cell wall polysaccharides	expansin	expansin	TP: Signal peptide/SP: Signal peptide	Signal peptide : Y	ER	0	nd	No	not probable	PF01357 Pollen allergen PF03330 Rare lipoprotein A (RlpA)-like double-psi beta-barrel	IPR007117 Expansin, cellulose-binding-like domain IPR009009 Barwin-related endoglucanase IPR007112 Expansin/pollen allergen, DPBB domain IPR014733 Barwin-like endoglucanase IPR007118 Expansin/Lol pI IPR002963 Expansin	PS00004 CAMP_PHOSPHO_SITE cAMP- and cGMP-dependent protein kinase phosphorylation site. PS00005 PKC_PHOSPHO_SITE Protein kinase C phosphorylation site. PS00006 CK2_PHOSPHO_SITE Casein kinase II phosphorylation site. PS00008 MYRISTYL N-myristoylation site. PS50842 EXPANSIN_EG45 Expansin, family-45 endoglucanase-like domain profile. PS50843 EXPANSIN_CBD Expansin, Cellulose-binding-like domain profi…
Bradi1g76260.1	I1HA36	BRADI1G76260	1	1	1	Proteins acting on cell wall polysaccharides	expansin	expansin	TP: Signal peptide/SP: Signal peptide	Signal peptide : Y	ER	2	nd	No	not probable	PF01357 Pollen allergen PF03330 Rare lipoprotein A (RlpA)-like double-psi beta-barrel	IPR009009 Barwin-related endoglucanase IPR007117 Expansin, cellulose-binding-like domain IPR007112 Expansin/pollen allergen, DPBB domain IPR014733 Barwin-like endoglucanase IPR007118 Expansin/Lol pI	PS00001 ASN_GLYCOSYLATION N-glycosylation site. PS00005 PKC_PHOSPHO_SITE Protein kinase C phosphorylation site. PS00006 CK2_PHOSPHO_SITE Casein kinase II phosphorylation site. PS00008 MYRISTYL N-myristoylation site. PS50842 EXPANSIN_EG45 Expansin, family-45 endoglucanase-like domain profile. PS50843 EXPANSIN_CBD Expansin, Cellulose-binding-like domain profile.
Bradi1g76270.1	I1HA37	BRADI1G76270	1	1	1	Proteins acting on cell wall polysaccharides	expansin	expansin	TP: Signal peptide/SP: Signal peptide	Signal peptide : Y	ER	0	nd	No	not probable	PF03330 Rare lipoprotein A (RlpA)-like double-psi beta-barrel PF01357 Pollen allergen	IPR009009 Barwin-related endoglucanase IPR007117 Expansin, cellulose-binding-like domain IPR007112 Expansin/pollen allergen, DPBB domain IPR014733 Barwin-like endoglucanase IPR005795 Major pollen allergen Lol pI IPR007118 Expansin/Lol pI	PS00001 ASN_GLYCOSYLATION N-glycosylation site. PS00005 PKC_PHOSPHO_SITE Protein kinase C phosphorylation site. PS00006 CK2_PHOSPHO_SITE Casein kinase II phosphorylation site. PS00008 MYRISTYL N-myristoylation site. PS50842 EXPANSIN_EG45 Expansin, family-45 endoglucanase-like domain profile. PS50843 EXPANSIN_CBD Expansin, Cellulose-binding-like domain profile.
Bradi1g78340.2	C3SAC3	BRADI1G78340	1	1	1	Proteins acting on cell wall polysaccharides	expansin	expansin	TP: Signal peptide/SP: Signal peptide	Signal peptide : Y	ER	0	nd	No	not probable	PF01357 Pollen allergen PF03330 Rare lipoprotein A (RlpA)-like double-psi beta-barrel	IPR007117 Expansin, cellulose-binding-like domain IPR009009 Barwin-related endoglucanase IPR007112 Expansin/pollen allergen, DPBB domain IPR014733 Barwin-like endoglucanase IPR005795 Major pollen allergen Lol pI IPR007118 Expansin/Lol pI	PS00001 ASN_GLYCOSYLATION N-glycosylation site. PS00003 SULFATION Tyrosine sulfation site. PS00005 PKC_PHOSPHO_SITE Protein kinase C phosphorylation site. PS00006 CK2_PHOSPHO_SITE Casein kinase II phosphorylation site. PS00008 MYRISTYL N-myristoylation site. PS50099 PRO_RICH Proline-rich region profile. PS50842 EXPANSIN_EG45 Expansin, family-45 endoglucanase-like domain profile. PS50843 EXPANSIN_…
Bradi2g53580.1	I1HSX2	BRADI2G53580	1	1	1	Proteins acting on cell wall polysaccharides	expansin	expansin	TP: Signal peptide/SP: Signal peptide	Signal peptide : Y	ER	0	nd	No	not probable	PF03330 Rare lipoprotein A (RlpA)-like double-psi beta-barrel PF01357 Pollen allergen	IPR007117 Expansin, cellulose-binding-like domain IPR009009 Barwin-related endoglucanase IPR007112 Expansin/pollen allergen, DPBB domain IPR014733 Barwin-like endoglucanase IPR007118 Expansin/Lol pI IPR002963 Expansin	PS00005 PKC_PHOSPHO_SITE Protein kinase C phosphorylation site. PS00006 CK2_PHOSPHO_SITE Casein kinase II phosphorylation site. PS00008 MYRISTYL N-myristoylation site. PS50842 EXPANSIN_EG45 Expansin, family-45 endoglucanase-like domain profile. PS50843 EXPANSIN_CBD Expansin, Cellulose-binding-like domain profile.
Bradi3g09930.1	I1HZE4	BRADI3G09930	1	1	1	Proteins acting on cell wall polysaccharides	expansin	expansin	TP: Signal peptide/SP: Signal peptide	Signal peptide : Y	ER	2	nd	No	not probable	PF03330 Rare lipoprotein A (RlpA)-like double-psi beta-barrel PF01357 Pollen allergen	IPR007117 Expansin, cellulose-binding-like domain IPR009009 Barwin-related endoglucanase IPR007112 Expansin/pollen allergen, DPBB domain IPR014733 Barwin-like endoglucanase IPR007118 Expansin/Lol pI IPR002963 Expansin	PS00005 PKC_PHOSPHO_SITE Protein kinase C phosphorylation site. PS00006 CK2_PHOSPHO_SITE Casein kinase II phosphorylation site. PS00008 MYRISTYL N-myristoylation site. PS50842 EXPANSIN_EG45 Expansin, family-45 endoglucanase-like domain profile. PS50843 EXPANSIN_CBD Expansin, Cellulose-binding-like domain profile.
Bradi3g33140.1	G1FTS0	BRADI3G33140	1	1	1	Proteins acting on cell wall polysaccharides	expansin	expansin	TP: Signal peptide/SP: Signal peptide	Signal peptide : Y	ER	1	nd	No	not probable	PF01357 Pollen allergen PF03330 Rare lipoprotein A (RlpA)-like double-psi beta-barrel	IPR009009 Barwin-related endoglucanase IPR007117 Expansin, cellulose-binding-like domain IPR007112 Expansin/pollen allergen, DPBB domain IPR014733 Barwin-like endoglucanase IPR005795 Major pollen allergen Lol pI IPR007118 Expansin/Lol pI	PS00005 PKC_PHOSPHO_SITE Protein kinase C phosphorylation site. PS00008 MYRISTYL N-myristoylation site. PS50842 EXPANSIN_EG45 Expansin, family-45 endoglucanase-like domain profile. PS50843 EXPANSIN_CBD Expansin, Cellulose-binding-like domain profile.
Bradi3g33150.1	I1I632	BRADI3G33150	1	1	1	Proteins acting on cell wall polysaccharides	expansin	expansin	TP: Signal peptide/SP: Signal peptide	Signal peptide : Y	ER	1	nd	No	not probable	PF03330 Rare lipoprotein A (RlpA)-like double-psi beta-barrel PF01357 Pollen allergen	IPR007117 Expansin, cellulose-binding-like domain IPR009009 Barwin-related endoglucanase IPR007112 Expansin/pollen allergen, DPBB domain IPR014733 Barwin-like endoglucanase IPR005795 Major pollen allergen Lol pI IPR007118 Expansin/Lol pI	PS00001 ASN_GLYCOSYLATION N-glycosylation site. PS00003 SULFATION Tyrosine sulfation site. PS00005 PKC_PHOSPHO_SITE Protein kinase C phosphorylation site. PS00008 MYRISTYL N-myristoylation site. PS50842 EXPANSIN_EG45 Expansin, family-45 endoglucanase-like domain profile. PS50843 EXPANSIN_CBD Expansin, Cellulose-binding-like domain profile.
Bradi3g33160.1	I1I633	BRADI3G33160	1	1	1	Proteins acting on cell wall polysaccharides	expansin	expansin	TP: Signal peptide/SP: Signal peptide	Signal peptide : Y	ER	0	nd	No	not probable	PF03330 Rare lipoprotein A (RlpA)-like double-psi beta-barrel PF01357 Pollen allergen	IPR009009 Barwin-related endoglucanase IPR007117 Expansin, cellulose-binding-like domain IPR007112 Expansin/pollen allergen, DPBB domain IPR014733 Barwin-like endoglucanase IPR005795 Major pollen allergen Lol pI IPR007118 Expansin/Lol pI	PS00001 ASN_GLYCOSYLATION N-glycosylation site. PS00003 SULFATION Tyrosine sulfation site. PS00005 PKC_PHOSPHO_SITE Protein kinase C phosphorylation site. PS00006 CK2_PHOSPHO_SITE Casein kinase II phosphorylation site. PS00008 MYRISTYL N-myristoylation site. PS00009 AMIDATION Amidation site. PS50842 EXPANSIN_EG45 Expansin, family-45 endoglucanase-like domain profile. PS50843 EXPANSIN_CBD Expansin…
Bradi3g59460.1	I1IFC1	BRADI3G59460	1	1	1	Proteins acting on cell wall polysaccharides	expansin	expansin	TP: Signal peptide/SP: Signal peptide	Signal peptide : Y	ER	0	nd	No	not probable	PF03330 Rare lipoprotein A (RlpA)-like double-psi beta-barrel PF01357 Pollen allergen	IPR007117 Expansin, cellulose-binding-like domain IPR009009 Barwin-related endoglucanase IPR007112 Expansin/pollen allergen, DPBB domain IPR014733 Barwin-like endoglucanase IPR007118 Expansin/Lol pI IPR002963 Expansin	PS00005 PKC_PHOSPHO_SITE Protein kinase C phosphorylation site. PS00006 CK2_PHOSPHO_SITE Casein kinase II phosphorylation site. PS00008 MYRISTYL N-myristoylation site. PS50315 GLY_RICH Glycine-rich region profile. PS50316 HIS_RICH Histidine-rich region profile. PS50842 EXPANSIN_EG45 Expansin, family-45 endoglucanase-like domain profile. PS50843 EXPANSIN_CBD Expansin, Cellulose-binding-like domain…
Bradi3g45650.1	I1IAG5	BRADI3G45650	0	0	1	Proteins acting on cell wall polysaccharides	glycoside hydrolase (GH)	glycoside hydrolase family 1 - GH1 (beta-glucosidase)	TP: Signal peptide/SP: Signal peptide	Signal peptide : Y	ER	0	nd	No	not probable	PF00232 Glycosyl hydrolase family 1	IPR001360 Glycoside hydrolase, family 1 IPR018120 Glycoside hydrolase, family 1, active site IPR013781 Glycoside hydrolase, catalytic domain IPR017853 Glycoside hydrolase, superfamily	PS00001 ASN_GLYCOSYLATION N-glycosylation site. PS00005 PKC_PHOSPHO_SITE Protein kinase C phosphorylation site. PS00006 CK2_PHOSPHO_SITE Casein kinase II phosphorylation site. PS00007 TYR_PHOSPHO_SITE Tyrosine kinase phosphorylation site. PS00008 MYRISTYL N-myristoylation site. PS00016 RGD Cell attachment sequence. PS00653 GLYCOSYL_HYDROL_F1_2 Glycosyl hydrolases family 1 N-terminal signature.
Bradi4g34940.1	I1IRQ2	BRADI4G34940	1	0	1	Proteins acting on cell wall polysaccharides	glycoside hydrolase (GH)	glycoside hydrolase family 1 - GH1 (beta-glucosidase)	TP: Signal peptide/SP: Signal peptide	Signal peptide : Y	ER	0	nd	No	not probable	PF00232 Glycosyl hydrolase family 1	IPR001360 Glycoside hydrolase, family 1 IPR018120 Glycoside hydrolase, family 1, active site IPR013781 Glycoside hydrolase, catalytic domain IPR017853 Glycoside hydrolase, superfamily	PS00001 ASN_GLYCOSYLATION N-glycosylation site. PS00003 SULFATION Tyrosine sulfation site. PS00004 CAMP_PHOSPHO_SITE cAMP- and cGMP-dependent protein kinase phosphorylation site. PS00005 PKC_PHOSPHO_SITE Protein kinase C phosphorylation site. PS00006 CK2_PHOSPHO_SITE Casein kinase II phosphorylation site. PS00007 TYR_PHOSPHO_SITE Tyrosine kinase phosphorylation site. PS00008 MYRISTYL N-myristoyla…
Bradi1g10917.1	I1GP20	BRADI1G10917	1	1	1	Proteins acting on cell wall polysaccharides	glycoside hydrolase (GH)	glycoside hydrolase family 1 - GH1 (beta-glucosidase)	TP: Mitochondrial/SP: Signal peptide	Signal peptide : Y	ER	1	nd	No	not probable	PF00232 Glycosyl hydrolase family 1	IPR001360 Glycoside hydrolase, family 1 IPR013781 Glycoside hydrolase, catalytic domain IPR017853 Glycoside hydrolase, superfamily	PS00008 MYRISTYL N-myristoylation site. PS00007 TYR_PHOSPHO_SITE Tyrosine kinase phosphorylation site. PS00006 CK2_PHOSPHO_SITE Casein kinase II phosphorylation site. PS00005 PKC_PHOSPHO_SITE Protein kinase C phosphorylation site. PS00001 ASN_GLYCOSYLATION N-glycosylation site.
Bradi1g10930.1	I1GP21	BRADI1G10930	1	1	1	Proteins acting on cell wall polysaccharides	glycoside hydrolase (GH)	glycoside hydrolase family 1 - GH1 (beta-glucosidase)	TP: Mitochondrial/SP: Signal peptide	Signal peptide : Y	ER	1	nd	No	not probable	PF00232 Glycosyl hydrolase family 1	IPR001360 Glycoside hydrolase, family 1 IPR013781 Glycoside hydrolase, catalytic domain IPR017853 Glycoside hydrolase, superfamily	PS00001 ASN_GLYCOSYLATION N-glycosylation site. PS00005 PKC_PHOSPHO_SITE Protein kinase C phosphorylation site. PS00006 CK2_PHOSPHO_SITE Casein kinase II phosphorylation site. PS00007 TYR_PHOSPHO_SITE Tyrosine kinase phosphorylation site. PS00008 MYRISTYL N-myristoylation site.
Bradi1g10940.1	I1GP22	BRADI1G10940	1	1	1	Proteins acting on cell wall polysaccharides	glycoside hydrolase (GH)	glycoside hydrolase family 1 - GH1 (beta-glucosidase)	TP: Signal peptide/SP: Signal peptide	Signal peptide : Y	ER	1	nd	Yes	highly probable	PF00232 Glycosyl hydrolase family 1	IPR001360 Glycoside hydrolase, family 1 IPR013781 Glycoside hydrolase, catalytic domain IPR017853 Glycoside hydrolase, superfamily	PS00001 ASN_GLYCOSYLATION N-glycosylation site. PS00005 PKC_PHOSPHO_SITE Protein kinase C phosphorylation site. PS00006 CK2_PHOSPHO_SITE Casein kinase II phosphorylation site. PS00007 TYR_PHOSPHO_SITE Tyrosine kinase phosphorylation site. PS00008 MYRISTYL N-myristoylation site.
Bradi1g19270.1	I1GRN0	BRADI1G19270	1	1	1	Proteins acting on cell wall polysaccharides	glycoside hydrolase (GH)	glycoside hydrolase family 1 - GH1 (beta-glucosidase)	TP: Signal peptide/SP: Signal peptide	Signal peptide : Y	ER	0	nd	No	not probable	PF00232 Glycosyl hydrolase family 1	IPR001360 Glycoside hydrolase, family 1 IPR013781 Glycoside hydrolase, catalytic domain IPR017853 Glycoside hydrolase, superfamily	PS00001 ASN_GLYCOSYLATION N-glycosylation site. PS00003 SULFATION Tyrosine sulfation site. PS00004 CAMP_PHOSPHO_SITE cAMP- and cGMP-dependent protein kinase phosphorylation site. PS00005 PKC_PHOSPHO_SITE Protein kinase C phosphorylation site. PS00006 CK2_PHOSPHO_SITE Casein kinase II phosphorylation site. PS00007 TYR_PHOSPHO_SITE Tyrosine kinase phosphorylation site. PS00008 MYRISTYL N-myristoyla…
Bradi2g59650.1	I1HUV1	BRADI2G59650	1	1	1	Proteins acting on cell wall polysaccharides	glycoside hydrolase (GH)	glycoside hydrolase family 1 - GH1 (beta-glucosidase)	TP: Signal peptide/SP: Signal peptide	Signal peptide : Y	ER	1	nd	No	not probable	PF00232 Glycosyl hydrolase family 1	IPR001360 Glycoside hydrolase, family 1 IPR018120 Glycoside hydrolase, family 1, active site IPR013781 Glycoside hydrolase, catalytic domain IPR017853 Glycoside hydrolase, superfamily	PS00001 ASN_GLYCOSYLATION N-glycosylation site. PS00003 SULFATION Tyrosine sulfation site. PS00004 CAMP_PHOSPHO_SITE cAMP- and cGMP-dependent protein kinase phosphorylation site. PS00005 PKC_PHOSPHO_SITE Protein kinase C phosphorylation site. PS00006 CK2_PHOSPHO_SITE Casein kinase II phosphorylation site. PS00007 TYR_PHOSPHO_SITE Tyrosine kinase phosphorylation site. PS00008 MYRISTYL N-myristoyla…
Bradi3g39997.1	I1I8G4	BRADI3G39997	1	1	1	Proteins acting on cell wall polysaccharides	glycoside hydrolase (GH)	glycoside hydrolase family 1 - GH1 (beta-glucosidase)	TP: Signal peptide/SP: Signal peptide	Signal peptide : Y	ER	1	nd	No	not probable	PF00232 Glycosyl hydrolase family 1	IPR001360 Glycoside hydrolase, family 1 IPR013781 Glycoside hydrolase, catalytic domain IPR017853 Glycoside hydrolase, superfamily	PS00017 ATP_GTP_A ATP/GTP-binding site motif A (P-loop). PS00008 MYRISTYL N-myristoylation site. PS00007 TYR_PHOSPHO_SITE Tyrosine kinase phosphorylation site. PS00006 CK2_PHOSPHO_SITE Casein kinase II phosphorylation site. PS00005 PKC_PHOSPHO_SITE Protein kinase C phosphorylation site. PS00004 CAMP_PHOSPHO_SITE cAMP- and cGMP-dependent protein kinase phosphorylation site. PS00001 ASN_GLYCOSYLATI…
Bradi5g15540.1	I1IZL8	BRADI5G15540	1	1	1	Proteins acting on cell wall polysaccharides	glycoside hydrolase (GH)	glycoside hydrolase family 1 - GH1 (beta-glucosidase)	TP: Signal peptide/SP: Signal peptide	Signal peptide : Y	ER	0	nd	No	not probable	PF00232 Glycosyl hydrolase family 1	IPR001360 Glycoside hydrolase, family 1 IPR018120 Glycoside hydrolase, family 1, active site IPR013781 Glycoside hydrolase, catalytic domain IPR017853 Glycoside hydrolase, superfamily	PS00001 ASN_GLYCOSYLATION N-glycosylation site. PS00003 SULFATION Tyrosine sulfation site. PS00005 PKC_PHOSPHO_SITE Protein kinase C phosphorylation site. PS00006 CK2_PHOSPHO_SITE Casein kinase II phosphorylation site. PS00007 TYR_PHOSPHO_SITE Tyrosine kinase phosphorylation site. PS00008 MYRISTYL N-myristoylation site. PS00653 GLYCOSYL_HYDROL_F1_2 Glycosyl hydrolases family 1 N-terminal signatur…
Bradi3g58010.1	I1IEV6	BRADI3G58010	1	0	1	Proteins acting on cell wall polysaccharides	glycoside hydrolase (GH)	glycoside hydrolase family 13 - GH13 (alpha amylase)	TP: Signal peptide/SP: Signal peptide	Signal peptide : Y	ER	0	nd	No	not probable	PF07821 Alpha-amylase C-terminal beta-sheet domain PF00128 Alpha amylase, catalytic domain	IPR012850 Alpha-amylase, C-terminal beta-sheet IPR006047 Glycosyl hydrolase, family 13, catalytic domain IPR015902 Glycoside hydrolase, family 13 IPR013775 Alpha-amylase, plant IPR013781 Glycoside hydrolase, catalytic domain IPR006589 Glycosyl hydrolase, family 13, subfamily, catalytic domain IPR013780 Glycosyl hydrolase, family 13, all-beta IPR017853 Glycoside hydrolase, superfamily IPR006046 Al…	PS00003 SULFATION Tyrosine sulfation site. PS00005 PKC_PHOSPHO_SITE Protein kinase C phosphorylation site. PS00006 CK2_PHOSPHO_SITE Casein kinase II phosphorylation site. PS00008 MYRISTYL N-myristoylation site.
Bradi1g35050.1	I1GWZ8	BRADI1G35050	1	1	1	Proteins acting on cell wall polysaccharides	glycoside hydrolase (GH)	glycoside hydrolase family 13 - GH13 (alpha amylase)	TP: Signal peptide/SP: Signal peptide	Signal peptide : Y	ER	1	nd	No	not probable	PF07821 Alpha-amylase C-terminal beta-sheet domain PF00128 Alpha amylase, catalytic domain	IPR012850 Alpha-amylase, C-terminal beta-sheet IPR006047 Glycosyl hydrolase, family 13, catalytic domain IPR015902 Glycoside hydrolase, family 13 IPR013775 Alpha-amylase, plant IPR013781 Glycoside hydrolase, catalytic domain IPR006589 Glycosyl hydrolase, family 13, subfamily, catalytic domain IPR013780 Glycosyl hydrolase, family 13, all-beta IPR017853 Glycoside hydrolase, superfamily IPR006046 Al…	PS00003 SULFATION Tyrosine sulfation site. PS00005 PKC_PHOSPHO_SITE Protein kinase C phosphorylation site. PS00006 CK2_PHOSPHO_SITE Casein kinase II phosphorylation site. PS00008 MYRISTYL N-myristoylation site.
Bradi3g34227.1	I1I6F6	BRADI3G34227	0	0	1	Proteins acting on cell wall polysaccharides	glycoside hydrolase (GH)	glycoside hydrolase family 16 - GH16 (endoxyloglucan transferase)	TP: Signal peptide/SP: Signal peptide	Signal peptide : Y	ER	1	nd	No	not probable	PF06955 Xyloglucan endo-transglycosylase (XET) C-terminus PF00722 Glycosyl hydrolases family 16	IPR010713 Xyloglucan endo-transglycosylase, C-terminal IPR000757 Glycoside hydrolase, family 16 IPR008985 Concanavalin A-like lectin/glucanases superfamily IPR016455 Xyloglucan endotransglucosylase/hydrolase IPR013320 Concanavalin A-like lectin/glucanase, subgroup	PS00008 MYRISTYL N-myristoylation site. PS00007 TYR_PHOSPHO_SITE Tyrosine kinase phosphorylation site. PS00006 CK2_PHOSPHO_SITE Casein kinase II phosphorylation site. PS00005 PKC_PHOSPHO_SITE Protein kinase C phosphorylation site. PS00001 ASN_GLYCOSYLATION N-glycosylation site.
Bradi1g77990.1	I1HAQ0	BRADI1G77990	1	1	0	Proteins acting on cell wall polysaccharides	glycoside hydrolase (GH)	glycoside hydrolase family 16 - GH16 (endoxyloglucan transferase)	TP: _/SP: Signal peptide	Signal peptide : Y	none	0	nd	No	not probable	PF06955 Xyloglucan endo-transglycosylase (XET) C-terminus PF00722 Glycosyl hydrolases family 16	IPR010713 Xyloglucan endo-transglycosylase, C-terminal IPR000757 Glycoside hydrolase, family 16 IPR008985 Concanavalin A-like lectin/glucanases superfamily IPR016455 Xyloglucan endotransglucosylase/hydrolase IPR013320 Concanavalin A-like lectin/glucanase, subgroup	PS00004 CAMP_PHOSPHO_SITE cAMP- and cGMP-dependent protein kinase phosphorylation site. PS00005 PKC_PHOSPHO_SITE Protein kinase C phosphorylation site. PS00006 CK2_PHOSPHO_SITE Casein kinase II phosphorylation site. PS00007 TYR_PHOSPHO_SITE Tyrosine kinase phosphorylation site. PS00008 MYRISTYL N-myristoylation site.
Bradi1g09690.1	I1GNN1	BRADI1G09690	1	1	1	Proteins acting on cell wall polysaccharides	glycoside hydrolase (GH)	glycoside hydrolase family 16 - GH16 (endoxyloglucan transferase)	TP: Signal peptide/SP: Signal peptide	Signal peptide : Y	ER	0	nd	No	not probable	PF06955 Xyloglucan endo-transglycosylase (XET) C-terminus PF00722 Glycosyl hydrolases family 16	IPR010713 Xyloglucan endo-transglycosylase, C-terminal IPR000757 Glycoside hydrolase, family 16 IPR008985 Concanavalin A-like lectin/glucanases superfamily IPR016455 Xyloglucan endotransglucosylase/hydrolase IPR013320 Concanavalin A-like lectin/glucanase, subgroup IPR008263 Glycoside hydrolase, family 16, active site IPR008264 Beta-glucanase	PS00001 ASN_GLYCOSYLATION N-glycosylation site. PS00003 SULFATION Tyrosine sulfation site. PS00005 PKC_PHOSPHO_SITE Protein kinase C phosphorylation site. PS00006 CK2_PHOSPHO_SITE Casein kinase II phosphorylation site. PS00007 TYR_PHOSPHO_SITE Tyrosine kinase phosphorylation site. PS00008 MYRISTYL N-myristoylation site. PS00009 AMIDATION Amidation site. PS01034 GLYCOSYL_HYDROL_F16 Glycosyl hydrol…
Bradi3g18590.1	I1I257	BRADI3G18590	1	1	1	Proteins acting on cell wall polysaccharides	glycoside hydrolase (GH)	glycoside hydrolase family 16 - GH16 (endoxyloglucan transferase)	TP: Signal peptide/SP: Signal peptide	Signal peptide : Y	ER	0	nd	No	not probable	PF06955 Xyloglucan endo-transglycosylase (XET) C-terminus PF00722 Glycosyl hydrolases family 16	IPR010713 Xyloglucan endo-transglycosylase, C-terminal IPR000757 Glycoside hydrolase, family 16 IPR008985 Concanavalin A-like lectin/glucanases superfamily IPR016455 Xyloglucan endotransglucosylase/hydrolase IPR013320 Concanavalin A-like lectin/glucanase, subgroup IPR008263 Glycoside hydrolase, family 16, active site	PS00001 ASN_GLYCOSYLATION N-glycosylation site. PS00003 SULFATION Tyrosine sulfation site. PS00005 PKC_PHOSPHO_SITE Protein kinase C phosphorylation site. PS00006 CK2_PHOSPHO_SITE Casein kinase II phosphorylation site. PS00007 TYR_PHOSPHO_SITE Tyrosine kinase phosphorylation site. PS00008 MYRISTYL N-myristoylation site. PS00009 AMIDATION Amidation site. PS01034 GLYCOSYL_HYDROL_F16 Glycosyl hydrol…
Bradi3g18600.1	I1I258	BRADI3G18600	1	1	1	Proteins acting on cell wall polysaccharides	glycoside hydrolase (GH)	glycoside hydrolase family 16 - GH16 (endoxyloglucan transferase)	TP: Signal peptide/SP: Signal peptide	Signal peptide : Y	ER	1	nd	No	not probable	PF06955 Xyloglucan endo-transglycosylase (XET) C-terminus PF00722 Glycosyl hydrolases family 16	IPR010713 Xyloglucan endo-transglycosylase, C-terminal IPR000757 Glycoside hydrolase, family 16 IPR008985 Concanavalin A-like lectin/glucanases superfamily IPR016455 Xyloglucan endotransglucosylase/hydrolase IPR013320 Concanavalin A-like lectin/glucanase, subgroup IPR008263 Glycoside hydrolase, family 16, active site	PS00001 ASN_GLYCOSYLATION N-glycosylation site. PS00003 SULFATION Tyrosine sulfation site. PS00005 PKC_PHOSPHO_SITE Protein kinase C phosphorylation site. PS00006 CK2_PHOSPHO_SITE Casein kinase II phosphorylation site. PS00007 TYR_PHOSPHO_SITE Tyrosine kinase phosphorylation site. PS00008 MYRISTYL N-myristoylation site. PS00009 AMIDATION Amidation site. PS00016 RGD Cell attachment sequence. PS010…
Bradi2g27140.1	I1HK13	BRADI2G27140	0	0	1	Proteins acting on cell wall polysaccharides	glycoside hydrolase (GH)	glycoside hydrolase family 17 - GH17 (beta-1,3-glucosidase)	TP: Signal peptide/SP: Signal peptide	Signal peptide : Y	ER	0	nd	No	not probable	PF00332 Glycosyl hydrolases family 17	IPR000490 Glycoside hydrolase, family 17 IPR013781 Glycoside hydrolase, catalytic domain IPR017853 Glycoside hydrolase, superfamily	PS00005 PKC_PHOSPHO_SITE Protein kinase C phosphorylation site. PS00006 CK2_PHOSPHO_SITE Casein kinase II phosphorylation site. PS00008 MYRISTYL N-myristoylation site. PS00587 GLYCOSYL_HYDROL_F17 Glycosyl hydrolases family 17 signature.
Bradi2g60490.1	I1HV42	BRADI2G60490	0	0	1	Proteins acting on cell wall polysaccharides	glycoside hydrolase (GH)	glycoside hydrolase family 17 - GH17 (beta-1,3-glucosidase)	TP: Signal peptide/SP: Signal peptide	Signal peptide : Y	ER	1	nd	No	not probable	PF00332 Glycosyl hydrolases family 17	IPR000490 Glycoside hydrolase, family 17 IPR013781 Glycoside hydrolase, catalytic domain IPR017853 Glycoside hydrolase, superfamily	PS00005 PKC_PHOSPHO_SITE Protein kinase C phosphorylation site. PS00006 CK2_PHOSPHO_SITE Casein kinase II phosphorylation site. PS00008 MYRISTYL N-myristoylation site. PS00016 RGD Cell attachment sequence. PS00587 GLYCOSYL_HYDROL_F17 Glycosyl hydrolases family 17 signature.
Bradi1g12810.1	I1GPP7	BRADI1G12810	1	1	0	Proteins acting on cell wall polysaccharides	glycoside hydrolase (GH)	glycoside hydrolase family 17 - GH17 (beta-1,3-glucosidase)	TP: Signal peptide/SP: Signal peptide	Signal peptide : Y	ER	1	nd	No	not probable	PF07983 X8 domain PF00332 Glycosyl hydrolases family 17	IPR000490 Glycoside hydrolase, family 17 IPR012946 X8 IPR013781 Glycoside hydrolase, catalytic domain IPR017853 Glycoside hydrolase, superfamily	PS00005 PKC_PHOSPHO_SITE Protein kinase C phosphorylation site. PS00006 CK2_PHOSPHO_SITE Casein kinase II phosphorylation site. PS00008 MYRISTYL N-myristoylation site. PS50310 ALA_RICH Alanine-rich region profile. PS00587 GLYCOSYL_HYDROL_F17 Glycosyl hydrolases family 17 signature.
Bradi1g06050.1	I1GME3	BRADI1G06050	1	1	1	Proteins acting on cell wall polysaccharides	glycoside hydrolase (GH)	glycoside hydrolase family 17 - GH17 (beta-1,3-glucosidase)	TP: Signal peptide/SP: Signal peptide	Signal peptide : Y	ER	0	nd	Yes	highly probable	PF07983 X8 domain PF00332 Glycosyl hydrolases family 17	IPR000490 Glycoside hydrolase, family 17 IPR012946 X8 IPR013781 Glycoside hydrolase, catalytic domain IPR017853 Glycoside hydrolase, superfamily	PS00001 ASN_GLYCOSYLATION N-glycosylation site. PS00004 CAMP_PHOSPHO_SITE cAMP- and cGMP-dependent protein kinase phosphorylation site. PS00005 PKC_PHOSPHO_SITE Protein kinase C phosphorylation site. PS00006 CK2_PHOSPHO_SITE Casein kinase II phosphorylation site. PS00008 MYRISTYL N-myristoylation site. PS00587 GLYCOSYL_HYDROL_F17 Glycosyl hydrolases family 17 signature.
Bradi1g13232.1	I1GPU7	BRADI1G13232	1	1	1	Proteins acting on cell wall polysaccharides	glycoside hydrolase (GH)	glycoside hydrolase family 17 - GH17 (beta-1,3-glucosidase)	TP: Signal peptide/SP: Signal peptide	Signal peptide : Y	ER	1	nd	Yes	highly probable	PF07983 X8 domain PF00332 Glycosyl hydrolases family 17	IPR000490 Glycoside hydrolase, family 17 IPR012946 X8 IPR013781 Glycoside hydrolase, catalytic domain IPR017853 Glycoside hydrolase, superfamily	PS00587 GLYCOSYL_HYDROL_F17 Glycosyl hydrolases family 17 signature. PS00008 MYRISTYL N-myristoylation site. PS00007 TYR_PHOSPHO_SITE Tyrosine kinase phosphorylation site. PS00006 CK2_PHOSPHO_SITE Casein kinase II phosphorylation site. PS00001 ASN_GLYCOSYLATION N-glycosylation site. PS00005 PKC_PHOSPHO_SITE Protein kinase C phosphorylation site.
Bradi1g23640.1	I1GT27	BRADI1G23640	1	1	1	Proteins acting on cell wall polysaccharides	glycoside hydrolase (GH)	glycoside hydrolase family 17 - GH17 (beta-1,3-glucosidase)	TP: Mitochondrial/SP: Signal peptide	Signal peptide : Y	ER	1	nd	No	highly probable	PF07983 X8 domain PF00332 Glycosyl hydrolases family 17	IPR012946 X8 IPR000490 Glycoside hydrolase, family 17 IPR013781 Glycoside hydrolase, catalytic domain IPR017853 Glycoside hydrolase, superfamily	PS00001 ASN_GLYCOSYLATION N-glycosylation site. PS00006 CK2_PHOSPHO_SITE Casein kinase II phosphorylation site. PS00008 MYRISTYL N-myristoylation site. PS00009 AMIDATION Amidation site.
Bradi1g26510.1	I1GU27	BRADI1G26510	1	1	1	Proteins acting on cell wall polysaccharides	glycoside hydrolase (GH)	glycoside hydrolase family 17 - GH17 (beta-1,3-glucosidase)	TP: Mitochondrial/SP: Signal peptide	Signal peptide : Y	ER	1	nd	Yes	not probable	PF07983 X8 domain PF00332 Glycosyl hydrolases family 17	IPR012946 X8 IPR000490 Glycoside hydrolase, family 17 IPR013781 Glycoside hydrolase, catalytic domain IPR017853 Glycoside hydrolase, superfamily	PS00001 ASN_GLYCOSYLATION N-glycosylation site. PS00005 PKC_PHOSPHO_SITE Protein kinase C phosphorylation site. PS00006 CK2_PHOSPHO_SITE Casein kinase II phosphorylation site. PS00008 MYRISTYL N-myristoylation site. PS00587 GLYCOSYL_HYDROL_F17 Glycosyl hydrolases family 17 signature.
Bradi1g56270.1	I1H3D6	BRADI1G56270	1	1	1	Proteins acting on cell wall polysaccharides	glycoside hydrolase (GH)	glycoside hydrolase family 17 - GH17 (beta-1,3-glucosidase)	TP: Signal peptide/SP: Signal peptide	Signal peptide : Y	ER	1	nd	Yes	highly probable	PF07983 X8 domain PF00332 Glycosyl hydrolases family 17	IPR012946 X8 IPR000490 Glycoside hydrolase, family 17 IPR013781 Glycoside hydrolase, catalytic domain IPR017853 Glycoside hydrolase, superfamily	PS00001 ASN_GLYCOSYLATION N-glycosylation site. PS00004 CAMP_PHOSPHO_SITE cAMP- and cGMP-dependent protein kinase phosphorylation site. PS00005 PKC_PHOSPHO_SITE Protein kinase C phosphorylation site. PS00006 CK2_PHOSPHO_SITE Casein kinase II phosphorylation site. PS00007 TYR_PHOSPHO_SITE Tyrosine kinase phosphorylation site. PS00008 MYRISTYL N-myristoylation site. PS00009 AMIDATION Amidation site…
Bradi1g68450.1	I1H7J8	BRADI1G68450	1	1	1	Proteins acting on cell wall polysaccharides	glycoside hydrolase (GH)	glycoside hydrolase family 17 - GH17 (beta-1,3-glucosidase)	TP: Mitochondrial/SP: Signal peptide	Signal peptide : Y	none	0	nd	Yes	probable	PF00332 Glycosyl hydrolases family 17	IPR000490 Glycoside hydrolase, family 17 IPR013781 Glycoside hydrolase, catalytic domain IPR017853 Glycoside hydrolase, superfamily	PS00001 ASN_GLYCOSYLATION N-glycosylation site. PS00005 PKC_PHOSPHO_SITE Protein kinase C phosphorylation site. PS00006 CK2_PHOSPHO_SITE Casein kinase II phosphorylation site. PS00008 MYRISTYL N-myristoylation site.
Bradi1g69610.1	I1H7Z1	BRADI1G69610	1	1	1	Proteins acting on cell wall polysaccharides	glycoside hydrolase (GH)	glycoside hydrolase family 17 - GH17 (beta-1,3-glucosidase)	TP: Signal peptide/SP: Signal peptide	Signal peptide : Y	ER	0	nd	Yes	highly probable	PF07983 X8 domain PF00332 Glycosyl hydrolases family 17	IPR012946 X8 IPR000490 Glycoside hydrolase, family 17 IPR013781 Glycoside hydrolase, catalytic domain IPR017853 Glycoside hydrolase, superfamily	PS00001 ASN_GLYCOSYLATION N-glycosylation site. PS00003 SULFATION Tyrosine sulfation site. PS00004 CAMP_PHOSPHO_SITE cAMP- and cGMP-dependent protein kinase phosphorylation site. PS00005 PKC_PHOSPHO_SITE Protein kinase C phosphorylation site. PS00006 CK2_PHOSPHO_SITE Casein kinase II phosphorylation site. PS00008 MYRISTYL N-myristoylation site.
Bradi2g49330.2	I1HRC9	BRADI2G49330	1	1	1	Proteins acting on cell wall polysaccharides	glycoside hydrolase (GH)	glycoside hydrolase family 17 - GH17 (beta-1,3-glucosidase)	TP: Signal peptide/SP: Signal peptide	Signal peptide : Y	ER	0	nd	Yes	not probable	PF07983 X8 domain PF00332 Glycosyl hydrolases family 17	IPR012946 X8 IPR000490 Glycoside hydrolase, family 17 IPR013781 Glycoside hydrolase, catalytic domain IPR017853 Glycoside hydrolase, superfamily	PS00001 ASN_GLYCOSYLATION N-glycosylation site. PS00004 CAMP_PHOSPHO_SITE cAMP- and cGMP-dependent protein kinase phosphorylation site. PS00005 PKC_PHOSPHO_SITE Protein kinase C phosphorylation site. PS00006 CK2_PHOSPHO_SITE Casein kinase II phosphorylation site. PS00007 TYR_PHOSPHO_SITE Tyrosine kinase phosphorylation site. PS00008 MYRISTYL N-myristoylation site. PS00017 ATP_GTP_A ATP/GTP-bindin…
Bradi3g57610.1	I1IEQ7	BRADI3G57610	1	1	1	Proteins acting on cell wall polysaccharides	glycoside hydrolase (GH)	glycoside hydrolase family 17 - GH17 (beta-1,3-glucosidase)	TP: Signal peptide/SP: Signal peptide	Signal peptide : Y	ER	0	nd	No	not probable	PF07983 X8 domain PF00332 Glycosyl hydrolases family 17	IPR012946 X8 IPR000490 Glycoside hydrolase, family 17 IPR013781 Glycoside hydrolase, catalytic domain IPR017853 Glycoside hydrolase, superfamily	PS00001 ASN_GLYCOSYLATION N-glycosylation site. PS00004 CAMP_PHOSPHO_SITE cAMP- and cGMP-dependent protein kinase phosphorylation site. PS00005 PKC_PHOSPHO_SITE Protein kinase C phosphorylation site. PS00006 CK2_PHOSPHO_SITE Casein kinase II phosphorylation site. PS00007 TYR_PHOSPHO_SITE Tyrosine kinase phosphorylation site. PS00008 MYRISTYL N-myristoylation site. PS50315 GLY_RICH Glycine-rich re…
Bradi4g09230.1	I1IJ27	BRADI4G09230	1	1	1	Proteins acting on cell wall polysaccharides	glycoside hydrolase (GH)	glycoside hydrolase family 17 - GH17 (beta-1,3-glucosidase)	TP: _/SP: Signal peptide	Signal peptide : Y	ER	0	nd	No	not probable	PF07983 X8 domain PF00332 Glycosyl hydrolases family 17	IPR012946 X8 IPR000490 Glycoside hydrolase, family 17 IPR013781 Glycoside hydrolase, catalytic domain IPR017853 Glycoside hydrolase, superfamily	PS00001 ASN_GLYCOSYLATION N-glycosylation site. PS00005 PKC_PHOSPHO_SITE Protein kinase C phosphorylation site. PS00006 CK2_PHOSPHO_SITE Casein kinase II phosphorylation site. PS00008 MYRISTYL N-myristoylation site. PS00017 ATP_GTP_A ATP/GTP-binding site motif A (P-loop). PS00587 GLYCOSYL_HYDROL_F17 Glycosyl hydrolases family 17 signature.
Bradi4g34390.1	I1IRI4	BRADI4G34390	1	1	1	Proteins acting on cell wall polysaccharides	glycoside hydrolase (GH)	glycoside hydrolase family 17 - GH17 (beta-1,3-glucosidase)	TP: Signal peptide/SP: Signal peptide	Signal peptide : Y	ER	0	nd	No	not probable	PF07983 X8 domain PF00332 Glycosyl hydrolases family 17	IPR012946 X8 IPR000490 Glycoside hydrolase, family 17 IPR013781 Glycoside hydrolase, catalytic domain IPR017853 Glycoside hydrolase, superfamily	PS00001 ASN_GLYCOSYLATION N-glycosylation site. PS00003 SULFATION Tyrosine sulfation site. PS00004 CAMP_PHOSPHO_SITE cAMP- and cGMP-dependent protein kinase phosphorylation site. PS00005 PKC_PHOSPHO_SITE Protein kinase C phosphorylation site. PS00006 CK2_PHOSPHO_SITE Casein kinase II phosphorylation site. PS00008 MYRISTYL N-myristoylation site. PS00009 AMIDATION Amidation site. PS00587 GLYCOSYL_H…
Bradi4g07560.1	I1IIH1	BRADI4G07560	1	1	0	Proteins acting on cell wall polysaccharides	glycoside hydrolase (GH)	glycoside hydrolase family 18 - GH18	TP: Signal peptide/SP: Signal peptide	Signal peptide : Y	ER	0	nd	No	not probable	PF00704 Glycosyl hydrolases family 18	IPR001223 Glycoside hydrolase, family 18, catalytic domain IPR013781 Glycoside hydrolase, catalytic domain IPR017853 Glycoside hydrolase, superfamily	PS00001 ASN_GLYCOSYLATION N-glycosylation site. PS00003 SULFATION Tyrosine sulfation site. PS00004 CAMP_PHOSPHO_SITE cAMP- and cGMP-dependent protein kinase phosphorylation site. PS00005 PKC_PHOSPHO_SITE Protein kinase C phosphorylation site. PS00006 CK2_PHOSPHO_SITE Casein kinase II phosphorylation site. PS00007 TYR_PHOSPHO_SITE Tyrosine kinase phosphorylation site. PS00008 MYRISTYL N-myristoyla…
Bradi4g09417.1	I1IJ54	BRADI4G09417	1	1	1	Proteins acting on cell wall polysaccharides	glycoside hydrolase (GH)	glycoside hydrolase family 18 - GH18	TP: Signal peptide/SP: Signal peptide	Signal peptide : Y	ER	1	nd	No	not probable	PF00704 Glycosyl hydrolases family 18	IPR001223 Glycoside hydrolase, family 18, catalytic domain IPR013781 Glycoside hydrolase, catalytic domain IPR017853 Glycoside hydrolase, superfamily	PS00008 MYRISTYL N-myristoylation site. PS00007 TYR_PHOSPHO_SITE Tyrosine kinase phosphorylation site. PS00006 CK2_PHOSPHO_SITE Casein kinase II phosphorylation site. PS00005 PKC_PHOSPHO_SITE Protein kinase C phosphorylation site. PS00001 ASN_GLYCOSYLATION N-glycosylation site. PS00017 ATP_GTP_A ATP/GTP-binding site motif A (P-loop).
Bradi4g09430.1	I1IJ55	BRADI4G09430	1	1	1	Proteins acting on cell wall polysaccharides	glycoside hydrolase (GH)	glycoside hydrolase family 18 - GH18	TP: Signal peptide/SP: Signal peptide	Signal peptide : Y	possibly mitochondrial	1	nd	No	not probable	PF00704 Glycosyl hydrolases family 18	IPR001223 Glycoside hydrolase, family 18, catalytic domain IPR013781 Glycoside hydrolase, catalytic domain IPR017853 Glycoside hydrolase, superfamily	PS00005 PKC_PHOSPHO_SITE Protein kinase C phosphorylation site. PS00006 CK2_PHOSPHO_SITE Casein kinase II phosphorylation site. PS00007 TYR_PHOSPHO_SITE Tyrosine kinase phosphorylation site. PS00008 MYRISTYL N-myristoylation site.
Bradi1g29887.1	I1GV84	BRADI1G29887	1	0	1	Proteins acting on cell wall polysaccharides	glycoside hydrolase (GH)	glycoside hydrolase family 19 - GH19	TP: Signal peptide/SP: Signal peptide	Signal peptide : Y	ER	0	nd	No	not probable	PF00187 Chitin recognition protein PF00182 Chitinase class I	IPR001002 Chitin-binding, type 1 IPR000726 Glycoside hydrolase, family 19, catalytic IPR018371 Chitin-binding, type 1, conserved site IPR016283 Glycoside hydrolase, family 19 IPR023346 Lysozyme-like domain	PS00774 CHITINASE_19_2 Chitinases family 19 signature 2. PS00773 CHITINASE_19_1 Chitinases family 19 signature 1. PS50941 CHIT_BIND_I_2 Chitin-binding type-1 domain profile. PS00026 CHIT_BIND_I_1 Chitin recognition or binding domain signature. PS50311 CYS_RICH Cysteine-rich region profile. PS00009 AMIDATION Amidation site. PS00008 MYRISTYL N-myristoylation site. PS00006 CK2_PHOSPHO_SITE Casein ki…
Bradi3g32340.1	I1I5T0	BRADI3G32340	1	0	1	Proteins acting on cell wall polysaccharides	glycoside hydrolase (GH)	glycoside hydrolase family 19 - GH19	TP: Signal peptide/SP: Signal peptide	Signal peptide : Y	ER	0	nd	No	not probable	PF00182 Chitinase class I	IPR000726 Glycoside hydrolase, family 19, catalytic IPR016283 Glycoside hydrolase, family 19 IPR023346 Lysozyme-like domain	PS00005 PKC_PHOSPHO_SITE Protein kinase C phosphorylation site. PS00006 CK2_PHOSPHO_SITE Casein kinase II phosphorylation site. PS00008 MYRISTYL N-myristoylation site. PS00773 CHITINASE_19_1 Chitinases family 19 signature 1. PS00774 CHITINASE_19_2 Chitinases family 19 signature 2.
Bradi2g47210.1	I1HQL2	BRADI2G47210	1	1	1	Proteins acting on cell wall polysaccharides	glycoside hydrolase (GH)	glycoside hydrolase family 19 - GH19	TP: Signal peptide/SP: Signal peptide	Signal peptide : Y	ER	0	nd	No	not probable	PF00187 Chitin recognition protein PF00182 Chitinase class I	IPR001002 Chitin-binding, type 1 IPR000726 Glycoside hydrolase, family 19, catalytic IPR018371 Chitin-binding, type 1, conserved site IPR016283 Glycoside hydrolase, family 19 IPR023346 Lysozyme-like domain	PS00005 PKC_PHOSPHO_SITE Protein kinase C phosphorylation site. PS00006 CK2_PHOSPHO_SITE Casein kinase II phosphorylation site. PS00008 MYRISTYL N-myristoylation site. PS00009 AMIDATION Amidation site. PS50311 CYS_RICH Cysteine-rich region profile. PS00026 CHIT_BIND_I_1 Chitin recognition or binding domain signature. PS50941 CHIT_BIND_I_2 Chitin-binding type-1 domain profile. PS00773 CHITINASE_19…
Bradi2g57420.1	I1HU57	BRADI2G57420	1	1	0	Proteins acting on cell wall polysaccharides	glycoside hydrolase (GH)	glycoside hydrolase family 20 - GH20 (N-acetyl-beta-glucosaminidase)	TP: Signal peptide/SP: Signal peptide	Signal peptide : Y	ER	0	nd	No	not probable	PF02838 Glycosyl hydrolase family 20, domain 2 PF00728 Glycosyl hydrolase family 20, catalytic domain PF14845 beta-acetyl hexosaminidase like	IPR015882 Glycosyl hydrolase family 20, domain 2 IPR015883 Glycoside hydrolase family 20, catalytic core IPR025705 Beta-hexosaminidase subunit alpha/beta IPR013781 Glycoside hydrolase, catalytic domain IPR017853 Glycoside hydrolase, superfamily	PS00001 ASN_GLYCOSYLATION N-glycosylation site. PS00005 PKC_PHOSPHO_SITE Protein kinase C phosphorylation site. PS00006 CK2_PHOSPHO_SITE Casein kinase II phosphorylation site. PS00007 TYR_PHOSPHO_SITE Tyrosine kinase phosphorylation site. PS00008 MYRISTYL N-myristoylation site. PS00013 PROKAR_LIPOPROTEIN Prokaryotic membrane lipoprotein lipid attachment site.
Bradi2g25310.1	I1HJE5	BRADI2G25310	1	1	1	Proteins acting on cell wall polysaccharides	glycoside hydrolase (GH)	glycoside hydrolase family 20 - GH20 (N-acetyl-beta-glucosaminidase)	TP: Signal peptide/SP: Signal peptide	Signal peptide : Y	ER	0	nd	No	probable	PF02838 Glycosyl hydrolase family 20, domain 2 PF00728 Glycosyl hydrolase family 20, catalytic domain PF14845 beta-acetyl hexosaminidase like	IPR015882 Glycosyl hydrolase family 20, domain 2 IPR015883 Glycoside hydrolase family 20, catalytic core IPR025705 Beta-hexosaminidase subunit alpha/beta IPR013781 Glycoside hydrolase, catalytic domain IPR017853 Glycoside hydrolase, superfamily	PS00001 ASN_GLYCOSYLATION N-glycosylation site. PS00005 PKC_PHOSPHO_SITE Protein kinase C phosphorylation site. PS00006 CK2_PHOSPHO_SITE Casein kinase II phosphorylation site. PS00007 TYR_PHOSPHO_SITE Tyrosine kinase phosphorylation site. PS00008 MYRISTYL N-myristoylation site.
Bradi2g37460.1	I1HMD4	BRADI2G37460	1	1	1	Proteins acting on cell wall polysaccharides	glycoside hydrolase (GH)	glycoside hydrolase family 20 - GH20 (N-acetyl-beta-glucosaminidase)	TP: Mitochondrial/SP: Signal peptide	Signal peptide : Y	ER	0	nd	No	not probable	PF02838 Glycosyl hydrolase family 20, domain 2 PF00728 Glycosyl hydrolase family 20, catalytic domain PF14845 beta-acetyl hexosaminidase like	IPR015882 Glycosyl hydrolase family 20, domain 2 IPR015883 Glycoside hydrolase family 20, catalytic core IPR025705 Beta-hexosaminidase subunit alpha/beta IPR013781 Glycoside hydrolase, catalytic domain IPR017853 Glycoside hydrolase, superfamily	PS00001 ASN_GLYCOSYLATION N-glycosylation site. PS00003 SULFATION Tyrosine sulfation site. PS00005 PKC_PHOSPHO_SITE Protein kinase C phosphorylation site. PS00006 CK2_PHOSPHO_SITE Casein kinase II phosphorylation site. PS00007 TYR_PHOSPHO_SITE Tyrosine kinase phosphorylation site. PS00008 MYRISTYL N-myristoylation site. PS00294 PRENYLATION Prenyl group binding site (CAAX box).
Bradi1g17730.1	I1GR51	BRADI1G17730	1	1	1	Proteins acting on cell wall polysaccharides	glycoside hydrolase (GH)	glycoside hydrolase family 27 - GH27 (alpha-galactosidase/melibiase)	TP: Signal peptide/SP: Signal peptide	Signal peptide : Y	ER	1	nd	No	not probable	PF02065 Melibiase	IPR000111 Glycoside hydrolase, clan GH-D IPR002241 Glycoside hydrolase, family 27 IPR013785 Aldolase-type TIM barrel IPR013780 Glycosyl hydrolase, family 13, all-beta IPR017853 Glycoside hydrolase, superfamily	PS00001 ASN_GLYCOSYLATION N-glycosylation site. PS00005 PKC_PHOSPHO_SITE Protein kinase C phosphorylation site. PS00006 CK2_PHOSPHO_SITE Casein kinase II phosphorylation site. PS00007 TYR_PHOSPHO_SITE Tyrosine kinase phosphorylation site. PS00008 MYRISTYL N-myristoylation site. PS00009 AMIDATION Amidation site.
Bradi3g29797.1	I1I513	BRADI3G29797	1	1	1	Proteins acting on cell wall polysaccharides	glycoside hydrolase (GH)	glycoside hydrolase family 27 - GH27 (alpha-galactosidase/melibiase)	TP: Signal peptide/SP: Signal peptide	Signal peptide : Y	ER	0	nd	Yes	not probable	PF02065 Melibiase	IPR000111 Glycoside hydrolase, clan GH-D IPR002241 Glycoside hydrolase, family 27 IPR013785 Aldolase-type TIM barrel IPR013780 Glycosyl hydrolase, family 13, all-beta IPR017853 Glycoside hydrolase, superfamily	PS00512 ALPHA_GALACTOSIDASE Alpha-galactosidase signature. PS01159 WW_DOMAIN_1 WW/rsp5/WWP domain signature. PS00009 AMIDATION Amidation site. PS00008 MYRISTYL N-myristoylation site. PS00006 CK2_PHOSPHO_SITE Casein kinase II phosphorylation site. PS00005 PKC_PHOSPHO_SITE Protein kinase C phosphorylation site. PS00004 CAMP_PHOSPHO_SITE cAMP- and cGMP-dependent protein kinase phosphorylation site.
Bradi3g29810.1	I1I514	BRADI3G29810	1	1	1	Proteins acting on cell wall polysaccharides	glycoside hydrolase (GH)	glycoside hydrolase family 27 - GH27 (alpha-galactosidase/melibiase)	TP: Signal peptide/SP: Signal peptide	Signal peptide : Y	ER	0	nd	Yes	probable	PF02065 Melibiase	IPR000111 Glycoside hydrolase, clan GH-D IPR002241 Glycoside hydrolase, family 27 IPR013785 Aldolase-type TIM barrel IPR013780 Glycosyl hydrolase, family 13, all-beta IPR017853 Glycoside hydrolase, superfamily	PS00001 ASN_GLYCOSYLATION N-glycosylation site. PS00003 SULFATION Tyrosine sulfation site. PS00005 PKC_PHOSPHO_SITE Protein kinase C phosphorylation site. PS00006 CK2_PHOSPHO_SITE Casein kinase II phosphorylation site. PS00008 MYRISTYL N-myristoylation site. PS00009 AMIDATION Amidation site. PS00512 ALPHA_GALACTOSIDASE Alpha-galactosidase signature.
Bradi2g04550.1	I1HCH2	BRADI2G04550	1	1	0	Proteins acting on cell wall polysaccharides	glycoside hydrolase (GH)	glycoside hydrolase family 28 - GH28 (polygalacturonase)	TP: Signal peptide/SP: Signal peptide	Signal peptide : Y	ER	0	nd	No	not probable	PF00295 Glycosyl hydrolases family 28	IPR000743 Glycoside hydrolase, family 28 IPR006626 Parallel beta-helix repeat IPR011050 Pectin lyase fold/virulence factor IPR012334 Pectin lyase fold	PS00001 ASN_GLYCOSYLATION N-glycosylation site. PS00003 SULFATION Tyrosine sulfation site. PS00004 CAMP_PHOSPHO_SITE cAMP- and cGMP-dependent protein kinase phosphorylation site. PS00005 PKC_PHOSPHO_SITE Protein kinase C phosphorylation site. PS00006 CK2_PHOSPHO_SITE Casein kinase II phosphorylation site. PS00008 MYRISTYL N-myristoylation site. PS00502 POLYGALACTURONASE Polygalacturonase active s…
Bradi2g18030.1	I1HGZ3	BRADI2G18030	1	1	0	Proteins acting on cell wall polysaccharides	glycoside hydrolase (GH)	glycoside hydrolase family 28 - GH28 (polygalacturonase)	TP: Signal peptide/SP: Signal peptide	Signal peptide : Y	ER	1	nd	No	not probable	PF00295 Glycosyl hydrolases family 28	IPR000743 Glycoside hydrolase, family 28 IPR011050 Pectin lyase fold/virulence factor IPR012334 Pectin lyase fold	PS00001 ASN_GLYCOSYLATION N-glycosylation site. PS00003 SULFATION Tyrosine sulfation site. PS00004 CAMP_PHOSPHO_SITE cAMP- and cGMP-dependent protein kinase phosphorylation site. PS00005 PKC_PHOSPHO_SITE Protein kinase C phosphorylation site. PS00006 CK2_PHOSPHO_SITE Casein kinase II phosphorylation site. PS00008 MYRISTYL N-myristoylation site. PS00626 RCC1_2 Regulator of chromosome condensation …
Bradi1g52050.1	I1H1Z8	BRADI1G52050	1	1	1	Proteins acting on cell wall polysaccharides	glycoside hydrolase (GH)	glycoside hydrolase family 28 - GH28 (polygalacturonase)	TP: Signal peptide/SP: Signal peptide	Signal peptide : Y	ER	1	nd	No	not probable	PF00295 Glycosyl hydrolases family 28	IPR000743 Glycoside hydrolase, family 28 IPR006626 Parallel beta-helix repeat IPR011050 Pectin lyase fold/virulence factor IPR012334 Pectin lyase fold	PS00001 ASN_GLYCOSYLATION N-glycosylation site. PS00004 CAMP_PHOSPHO_SITE cAMP- and cGMP-dependent protein kinase phosphorylation site. PS00005 PKC_PHOSPHO_SITE Protein kinase C phosphorylation site. PS00006 CK2_PHOSPHO_SITE Casein kinase II phosphorylation site. PS00007 TYR_PHOSPHO_SITE Tyrosine kinase phosphorylation site. PS00008 MYRISTYL N-myristoylation site. PS00139 THIOL_PROTEASE_CYS Eukar…
Bradi1g53430.1	I1H2F6	BRADI1G53430	1	1	1	Proteins acting on cell wall polysaccharides	glycoside hydrolase (GH)	glycoside hydrolase family 28 - GH28 (polygalacturonase)	TP: Signal peptide/SP: Signal peptide	Signal peptide : Y	ER	0	nd	No	not probable	PF00295 Glycosyl hydrolases family 28	IPR000743 Glycoside hydrolase, family 28 IPR006626 Parallel beta-helix repeat IPR011050 Pectin lyase fold/virulence factor IPR012334 Pectin lyase fold	PS00001 ASN_GLYCOSYLATION N-glycosylation site. PS00005 PKC_PHOSPHO_SITE Protein kinase C phosphorylation site. PS00006 CK2_PHOSPHO_SITE Casein kinase II phosphorylation site. PS00008 MYRISTYL N-myristoylation site. PS00009 AMIDATION Amidation site.
Bradi1g76890.1	I1HAB4	BRADI1G76890	1	1	1	Proteins acting on cell wall polysaccharides	glycoside hydrolase (GH)	glycoside hydrolase family 28 - GH28 (polygalacturonase)	TP: Signal peptide/SP: Signal peptide	Signal peptide : Y	ER	1	nd	No	not probable	PF00295 Glycosyl hydrolases family 28	IPR000743 Glycoside hydrolase, family 28 IPR006626 Parallel beta-helix repeat IPR011050 Pectin lyase fold/virulence factor IPR012334 Pectin lyase fold	PS00001 ASN_GLYCOSYLATION N-glycosylation site. PS00004 CAMP_PHOSPHO_SITE cAMP- and cGMP-dependent protein kinase phosphorylation site. PS00005 PKC_PHOSPHO_SITE Protein kinase C phosphorylation site. PS00006 CK2_PHOSPHO_SITE Casein kinase II phosphorylation site. PS00008 MYRISTYL N-myristoylation site. PS00015 NUCLEAR Bipartite nuclear targeting sequence. PS00017 ATP_GTP_A ATP/GTP-binding site mo…
Bradi2g43750.1	I1HPH0	BRADI2G43750	1	1	1	Proteins acting on cell wall polysaccharides	glycoside hydrolase (GH)	glycoside hydrolase family 28 - GH28 (polygalacturonase)	TP: Signal peptide/SP: Signal peptide	Signal peptide : Y	ER	0	nd	No	not probable	PF00295 Glycosyl hydrolases family 28	IPR000743 Glycoside hydrolase, family 28 IPR006626 Parallel beta-helix repeat IPR011050 Pectin lyase fold/virulence factor IPR012334 Pectin lyase fold	PS00001 ASN_GLYCOSYLATION N-glycosylation site. PS00004 CAMP_PHOSPHO_SITE cAMP- and cGMP-dependent protein kinase phosphorylation site. PS00005 PKC_PHOSPHO_SITE Protein kinase C phosphorylation site. PS00006 CK2_PHOSPHO_SITE Casein kinase II phosphorylation site. PS00008 MYRISTYL N-myristoylation site. PS00009 AMIDATION Amidation site. PS00306 CASEIN_ALPHA_BETA Caseins alpha/beta signature.
Bradi3g02850.1	I1HWV2	BRADI3G02850	1	1	1	Proteins acting on cell wall polysaccharides	glycoside hydrolase (GH)	glycoside hydrolase family 28 - GH28 (polygalacturonase)	TP: Mitochondrial/SP: Signal peptide	Signal peptide : Y	ER	0	nd	No	not probable	PF00295 Glycosyl hydrolases family 28	IPR000743 Glycoside hydrolase, family 28 IPR006626 Parallel beta-helix repeat IPR011050 Pectin lyase fold/virulence factor IPR012334 Pectin lyase fold	PS00001 ASN_GLYCOSYLATION N-glycosylation site. PS00003 SULFATION Tyrosine sulfation site. PS00005 PKC_PHOSPHO_SITE Protein kinase C phosphorylation site. PS00006 CK2_PHOSPHO_SITE Casein kinase II phosphorylation site. PS00008 MYRISTYL N-myristoylation site. PS00009 AMIDATION Amidation site. PS00502 POLYGALACTURONASE Polygalacturonase active site.
Bradi4g05050.1	I1IHM5	BRADI4G05050	1	1	1	Proteins acting on cell wall polysaccharides	glycoside hydrolase (GH)	glycoside hydrolase family 28 - GH28 (polygalacturonase)	TP: Signal peptide/SP: Signal peptide	Signal peptide : Y	ER	0	nd	Yes	not probable	PF00295 Glycosyl hydrolases family 28	IPR000743 Glycoside hydrolase, family 28 IPR006626 Parallel beta-helix repeat IPR011050 Pectin lyase fold/virulence factor IPR012334 Pectin lyase fold	PS00001 ASN_GLYCOSYLATION N-glycosylation site. PS00005 PKC_PHOSPHO_SITE Protein kinase C phosphorylation site. PS00006 CK2_PHOSPHO_SITE Casein kinase II phosphorylation site. PS00008 MYRISTYL N-myristoylation site.
Bradi4g11087.1	I1IJN1	BRADI4G11087	1	1	1	Proteins acting on cell wall polysaccharides	glycoside hydrolase (GH)	glycoside hydrolase family 28 - GH28 (polygalacturonase)	TP: Signal peptide/SP: Signal peptide	Signal peptide : Y	ER	1	nd	Yes	highly probable	PF00295 Glycosyl hydrolases family 28	IPR000743 Glycoside hydrolase, family 28 IPR006626 Parallel beta-helix repeat IPR011050 Pectin lyase fold/virulence factor IPR012334 Pectin lyase fold	PS50324 SER_RICH Serine-rich region profile. PS00008 MYRISTYL N-myristoylation site. PS00006 CK2_PHOSPHO_SITE Casein kinase II phosphorylation site. PS00005 PKC_PHOSPHO_SITE Protein kinase C phosphorylation site. PS00001 ASN_GLYCOSYLATION N-glycosylation site.
Bradi4g33660.1	I1IR86	BRADI4G33660	1	1	1	Proteins acting on cell wall polysaccharides	glycoside hydrolase (GH)	glycoside hydrolase family 28 - GH28 (polygalacturonase)	TP: Signal peptide/SP: Signal peptide	Signal peptide : Y	ER	0	nd	No	not probable	PF00295 Glycosyl hydrolases family 28	IPR000743 Glycoside hydrolase, family 28 IPR006626 Parallel beta-helix repeat IPR011050 Pectin lyase fold/virulence factor IPR012334 Pectin lyase fold	PS00001 ASN_GLYCOSYLATION N-glycosylation site. PS00004 CAMP_PHOSPHO_SITE cAMP- and cGMP-dependent protein kinase phosphorylation site. PS00005 PKC_PHOSPHO_SITE Protein kinase C phosphorylation site. PS00006 CK2_PHOSPHO_SITE Casein kinase II phosphorylation site. PS00008 MYRISTYL N-myristoylation site.
Bradi4g35500.1	I1IRY6	BRADI4G35500	1	1	1	Proteins acting on cell wall polysaccharides	glycoside hydrolase (GH)	glycoside hydrolase family 29 - GH29 (alpha-L-fucosidase)	TP: Signal peptide/SP: Signal peptide	Signal peptide : Y	ER	0	nd	No	probable	PF01120 Alpha-L-fucosidase	IPR000933 Glycoside hydrolase, family 29 IPR013781 Glycoside hydrolase, catalytic domain IPR017853 Glycoside hydrolase, superfamily	PS00001 ASN_GLYCOSYLATION N-glycosylation site. PS00005 PKC_PHOSPHO_SITE Protein kinase C phosphorylation site. PS00006 CK2_PHOSPHO_SITE Casein kinase II phosphorylation site. PS00007 TYR_PHOSPHO_SITE Tyrosine kinase phosphorylation site. PS00008 MYRISTYL N-myristoylation site. PS00009 AMIDATION Amidation site.
Bradi1g08550.2	I1GNA0	BRADI1G08550	1	1	1	Proteins acting on cell wall polysaccharides	glycoside hydrolase (GH)	glycoside hydrolase family 3 - GH3	TP: Signal peptide/SP: Signal peptide	Signal peptide : Y	ER	0	nd	No	not probable	PF01915 Glycosyl hydrolase family 3 C terminal domain PF00933 Glycosyl hydrolase family 3 N terminal domain	IPR002772 Glycoside hydrolase family 3 C-terminal domain IPR001764 Glycoside hydrolase, family 3, N-terminal IPR026892 Glycoside hydrolase family 3 IPR017853 Glycoside hydrolase, superfamily	PS00001 ASN_GLYCOSYLATION N-glycosylation site. PS00004 CAMP_PHOSPHO_SITE cAMP- and cGMP-dependent protein kinase phosphorylation site. PS00005 PKC_PHOSPHO_SITE Protein kinase C phosphorylation site. PS00006 CK2_PHOSPHO_SITE Casein kinase II phosphorylation site. PS00008 MYRISTYL N-myristoylation site.
Bradi1g08560.1	I1GNA1	BRADI1G08560	1	1	1	Proteins acting on cell wall polysaccharides	glycoside hydrolase (GH)	glycoside hydrolase family 3 - GH3	TP: Signal peptide/SP: Signal peptide	Signal peptide : Y	ER	0	nd	Yes	not probable	PF01915 Glycosyl hydrolase family 3 C terminal domain PF00933 Glycosyl hydrolase family 3 N terminal domain	IPR002772 Glycoside hydrolase family 3 C-terminal domain IPR001764 Glycoside hydrolase, family 3, N-terminal IPR026892 Glycoside hydrolase family 3 IPR017853 Glycoside hydrolase, superfamily	PS00001 ASN_GLYCOSYLATION N-glycosylation site. PS00003 SULFATION Tyrosine sulfation site. PS00005 PKC_PHOSPHO_SITE Protein kinase C phosphorylation site. PS00006 CK2_PHOSPHO_SITE Casein kinase II phosphorylation site. PS00008 MYRISTYL N-myristoylation site.
Bradi1g08570.2	I1GNA2	BRADI1G08570	1	1	1	Proteins acting on cell wall polysaccharides	glycoside hydrolase (GH)	glycoside hydrolase family 3 - GH3	TP: Signal peptide/SP: Signal peptide	Signal peptide : Y	ER	0	nd	No	not probable	PF01915 Glycosyl hydrolase family 3 C terminal domain PF00933 Glycosyl hydrolase family 3 N terminal domain	IPR001764 Glycoside hydrolase, family 3, N-terminal IPR002772 Glycoside hydrolase family 3 C-terminal domain IPR026892 Glycoside hydrolase family 3 IPR017853 Glycoside hydrolase, superfamily	PS00001 ASN_GLYCOSYLATION N-glycosylation site. PS00005 PKC_PHOSPHO_SITE Protein kinase C phosphorylation site. PS00006 CK2_PHOSPHO_SITE Casein kinase II phosphorylation site. PS00007 TYR_PHOSPHO_SITE Tyrosine kinase phosphorylation site. PS00008 MYRISTYL N-myristoylation site.
Bradi2g11410.1	I1HET0	BRADI2G11410	1	1	1	Proteins acting on cell wall polysaccharides	glycoside hydrolase (GH)	glycoside hydrolase family 3 - GH3	TP: Signal peptide/SP: Signal peptide	Signal peptide : Y	ER	1	nd	No	probable	PF14310 Fibronectin type III-like domain PF01915 Glycosyl hydrolase family 3 C terminal domain PF00933 Glycosyl hydrolase family 3 N terminal domain	IPR002772 Glycoside hydrolase family 3 C-terminal domain IPR001764 Glycoside hydrolase, family 3, N-terminal IPR026891 Fibronectin type III-like domain IPR026892 Glycoside hydrolase family 3 IPR017853 Glycoside hydrolase, superfamily	PS00001 ASN_GLYCOSYLATION N-glycosylation site. PS00005 PKC_PHOSPHO_SITE Protein kinase C phosphorylation site. PS00006 CK2_PHOSPHO_SITE Casein kinase II phosphorylation site. PS00007 TYR_PHOSPHO_SITE Tyrosine kinase phosphorylation site. PS00008 MYRISTYL N-myristoylation site.
Bradi2g48457.1	I1HR21	BRADI2G48457	1	1	1	Proteins acting on cell wall polysaccharides	glycoside hydrolase (GH)	glycoside hydrolase family 3 - GH3	TP: Signal peptide/SP: Signal peptide	Signal peptide : Y	ER	0	nd	Yes	lowly probable	PF14310 Fibronectin type III-like domain PF01915 Glycosyl hydrolase family 3 C terminal domain PF00933 Glycosyl hydrolase family 3 N terminal domain	IPR001764 Glycoside hydrolase, family 3, N-terminal IPR002772 Glycoside hydrolase family 3 C-terminal domain IPR026891 Fibronectin type III-like domain IPR026892 Glycoside hydrolase family 3 IPR017853 Glycoside hydrolase, superfamily	PS00006 CK2_PHOSPHO_SITE Casein kinase II phosphorylation site. PS00005 PKC_PHOSPHO_SITE Protein kinase C phosphorylation site. PS00004 CAMP_PHOSPHO_SITE cAMP- and cGMP-dependent protein kinase phosphorylation site. PS00001 ASN_GLYCOSYLATION N-glycosylation site. PS00008 MYRISTYL N-myristoylation site.
Bradi2g51280.1	I1HS36	BRADI2G51280	1	1	1	Proteins acting on cell wall polysaccharides	glycoside hydrolase (GH)	glycoside hydrolase family 3 - GH3	TP: Signal peptide/SP: Signal peptide	Signal peptide : Y	ER	0	nd	No	probable	PF01915 Glycosyl hydrolase family 3 C terminal domain PF00933 Glycosyl hydrolase family 3 N terminal domain	IPR001764 Glycoside hydrolase, family 3, N-terminal IPR002772 Glycoside hydrolase family 3 C-terminal domain IPR026892 Glycoside hydrolase family 3 IPR017853 Glycoside hydrolase, superfamily	PS00001 ASN_GLYCOSYLATION N-glycosylation site. PS00003 SULFATION Tyrosine sulfation site. PS00004 CAMP_PHOSPHO_SITE cAMP- and cGMP-dependent protein kinase phosphorylation site. PS00005 PKC_PHOSPHO_SITE Protein kinase C phosphorylation site. PS00006 CK2_PHOSPHO_SITE Casein kinase II phosphorylation site. PS00008 MYRISTYL N-myristoylation site. PS00009 AMIDATION Amidation site.
Bradi3g59020.1	I1IF60	BRADI3G59020	1	1	1	Proteins acting on cell wall polysaccharides	glycoside hydrolase (GH)	glycoside hydrolase family 3 - GH3	TP: Signal peptide/SP: Signal peptide	Signal peptide : Y	ER	0	nd	No	not probable	PF14310 Fibronectin type III-like domain PF01915 Glycosyl hydrolase family 3 C terminal domain PF00933 Glycosyl hydrolase family 3 N terminal domain	IPR002772 Glycoside hydrolase family 3 C-terminal domain IPR001764 Glycoside hydrolase, family 3, N-terminal IPR026891 Fibronectin type III-like domain IPR026892 Glycoside hydrolase family 3 IPR017853 Glycoside hydrolase, superfamily	PS00001 ASN_GLYCOSYLATION N-glycosylation site. PS00003 SULFATION Tyrosine sulfation site. PS00005 PKC_PHOSPHO_SITE Protein kinase C phosphorylation site. PS00006 CK2_PHOSPHO_SITE Casein kinase II phosphorylation site. PS00007 TYR_PHOSPHO_SITE Tyrosine kinase phosphorylation site. PS00008 MYRISTYL N-myristoylation site. PS00009 AMIDATION Amidation site. PS00016 RGD Cell attachment sequence. PS000…
Bradi5g16557.1	I1IZZ2	BRADI5G16557	1	1	1	Proteins acting on cell wall polysaccharides	glycoside hydrolase (GH)	glycoside hydrolase family 3 - GH3	TP: Signal peptide/SP: Signal peptide	Signal peptide : Y	ER	0	nd	Yes	not probable	PF00933 Glycosyl hydrolase family 3 N terminal domain PF01915 Glycosyl hydrolase family 3 C terminal domain PF14310 Fibronectin type III-like domain	IPR002772 Glycoside hydrolase family 3 C-terminal domain IPR001764 Glycoside hydrolase, family 3, N-terminal IPR026891 Fibronectin type III-like domain IPR026892 Glycoside hydrolase family 3 IPR017853 Glycoside hydrolase, superfamily	PS00008 MYRISTYL N-myristoylation site. PS00006 CK2_PHOSPHO_SITE Casein kinase II phosphorylation site. PS00005 PKC_PHOSPHO_SITE Protein kinase C phosphorylation site. PS00001 ASN_GLYCOSYLATION N-glycosylation site. PS00029 LEUCINE_ZIPPER Leucine zipper pattern. PS00009 AMIDATION Amidation site.
Bradi5g23470.1	I1J2E5	BRADI5G23470	1	1	1	Proteins acting on cell wall polysaccharides	glycoside hydrolase (GH)	glycoside hydrolase family 3 - GH3	TP: Signal peptide/SP: Signal peptide	Signal peptide : Y	ER	0	nd	Yes	not probable	PF14310 Fibronectin type III-like domain PF01915 Glycosyl hydrolase family 3 C terminal domain PF00933 Glycosyl hydrolase family 3 N terminal domain	IPR002772 Glycoside hydrolase family 3 C-terminal domain IPR001764 Glycoside hydrolase, family 3, N-terminal IPR026891 Fibronectin type III-like domain IPR026892 Glycoside hydrolase family 3 IPR017853 Glycoside hydrolase, superfamily	PS00001 ASN_GLYCOSYLATION N-glycosylation site. PS00005 PKC_PHOSPHO_SITE Protein kinase C phosphorylation site. PS00006 CK2_PHOSPHO_SITE Casein kinase II phosphorylation site. PS00008 MYRISTYL N-myristoylation site. PS00016 RGD Cell attachment sequence.
Bradi1g32650.1	I1GW56	BRADI1G32650	1	1	1	Proteins acting on cell wall polysaccharides	glycoside hydrolase (GH)	glycoside hydrolase family 31 - GH31 (alpha-glucosidase)	TP: Signal peptide/SP: Signal peptide	Signal peptide : Y	ER	0	nd	Yes	probable	PF13802 Galactose mutarotase-like PF01055 Glycosyl hydrolases family 31	IPR025887 Glycoside hydrolase family 31, N-terminal domain IPR000322 Glycoside hydrolase, family 31 IPR011013 Galactose mutarotase-like domain IPR017853 Glycoside hydrolase, superfamily	PS00001 ASN_GLYCOSYLATION N-glycosylation site. PS00004 CAMP_PHOSPHO_SITE cAMP- and cGMP-dependent protein kinase phosphorylation site. PS00005 PKC_PHOSPHO_SITE Protein kinase C phosphorylation site. PS00006 CK2_PHOSPHO_SITE Casein kinase II phosphorylation site. PS00008 MYRISTYL N-myristoylation site. PS00009 AMIDATION Amidation site. PS00129 GLYCOSYL_HYDROL_F31_1 Glycosyl hydrolases family 31 a…
Bradi2g02070.1	I1HBN3	BRADI2G02070	1	1	1	Proteins acting on cell wall polysaccharides	glycoside hydrolase (GH)	glycoside hydrolase family 31 - GH31 (alpha-glucosidase)	TP: Signal peptide/SP: Signal peptide	Signal peptide : Y	ER	0	nd	No	not probable	PF01055 Glycosyl hydrolases family 31	IPR000322 Glycoside hydrolase, family 31 IPR011013 Galactose mutarotase-like domain IPR017853 Glycoside hydrolase, superfamily	PS00001 ASN_GLYCOSYLATION N-glycosylation site. PS00003 SULFATION Tyrosine sulfation site. PS00004 CAMP_PHOSPHO_SITE cAMP- and cGMP-dependent protein kinase phosphorylation site. PS00005 PKC_PHOSPHO_SITE Protein kinase C phosphorylation site. PS00006 CK2_PHOSPHO_SITE Casein kinase II phosphorylation site. PS00007 TYR_PHOSPHO_SITE Tyrosine kinase phosphorylation site. PS00008 MYRISTYL N-myristoyla…
Bradi5g25270.1	I1J321	BRADI5G25270	1	0	0	Proteins acting on cell wall polysaccharides	glycoside hydrolase (GH)	glycoside hydrolase family 32 - GH32	TP: Signal peptide/SP: Signal peptide	Signal peptide : Y	ER	0	nd	No	not probable	PF00251 Glycosyl hydrolases family 32 N terminal PF08244 Glycosyl hydrolases family 32 C terminal	IPR013189 Glycosyl hydrolase family 32, C-terminal IPR013148 Glycosyl hydrolase family 32, N-terminal IPR001362 Glycoside hydrolase, family 32 IPR023296 Glycosyl hydrolase, five-bladed beta-propellor domain IPR008985 Concanavalin A-like lectin/glucanases superfamily	PS00001 ASN_GLYCOSYLATION N-glycosylation site. PS00003 SULFATION Tyrosine sulfation site. PS00005 PKC_PHOSPHO_SITE Protein kinase C phosphorylation site. PS00006 CK2_PHOSPHO_SITE Casein kinase II phosphorylation site. PS00008 MYRISTYL N-myristoylation site. PS00009 AMIDATION Amidation site.
Bradi2g61830.1	I1HVJ0	BRADI2G61830	1	1	1	Proteins acting on cell wall polysaccharides	glycoside hydrolase (GH)	glycoside hydrolase family 32 - GH32	TP: Signal peptide/SP: Signal peptide	Signal peptide : Y	ER	1	nd	No	not probable	PF08244 Glycosyl hydrolases family 32 C terminal PF00251 Glycosyl hydrolases family 32 N terminal	IPR013189 Glycosyl hydrolase family 32, C-terminal IPR013148 Glycosyl hydrolase family 32, N-terminal IPR018053 Glycoside hydrolase, family 32, active site IPR001362 Glycoside hydrolase, family 32 IPR023296 Glycosyl hydrolase, five-bladed beta-propellor domain IPR008985 Concanavalin A-like lectin/glucanases superfamily	PS00001 ASN_GLYCOSYLATION N-glycosylation site. PS00004 CAMP_PHOSPHO_SITE cAMP- and cGMP-dependent protein kinase phosphorylation site. PS00005 PKC_PHOSPHO_SITE Protein kinase C phosphorylation site. PS00006 CK2_PHOSPHO_SITE Casein kinase II phosphorylation site. PS00008 MYRISTYL N-myristoylation site. PS00009 AMIDATION Amidation site. PS00342 MICROBODIES_CTER Microbodies C-terminal targeting sig…
Bradi3g44990.3	I1IA86	BRADI3G44990	1	1	1	Proteins acting on cell wall polysaccharides	glycoside hydrolase (GH)	glycoside hydrolase family 32 - GH32	TP: Signal peptide/SP: Signal peptide	Signal peptide : Y	ER	0	nd	No	not probable	PF08244 Glycosyl hydrolases family 32 C terminal PF00251 Glycosyl hydrolases family 32 N terminal	IPR013148 Glycosyl hydrolase family 32, N-terminal IPR013189 Glycosyl hydrolase family 32, C-terminal IPR018053 Glycoside hydrolase, family 32, active site IPR001362 Glycoside hydrolase, family 32 IPR023296 Glycosyl hydrolase, five-bladed beta-propellor domain IPR008985 Concanavalin A-like lectin/glucanases superfamily	PS00001 ASN_GLYCOSYLATION N-glycosylation site. PS00005 PKC_PHOSPHO_SITE Protein kinase C phosphorylation site. PS00006 CK2_PHOSPHO_SITE Casein kinase II phosphorylation site. PS00007 TYR_PHOSPHO_SITE Tyrosine kinase phosphorylation site. PS00008 MYRISTYL N-myristoylation site. PS00009 AMIDATION Amidation site. PS00609 GLYCOSYL_HYDROL_F32 Glycosyl hydrolases family 32 active site.
Bradi5g09420.1	I1IXI6	BRADI5G09420	1	1	1	Proteins acting on cell wall polysaccharides	glycoside hydrolase (GH)	glycoside hydrolase family 32 - GH32	TP: Signal peptide/SP: Signal peptide	Signal peptide : Y	ER	0	nd	No	not probable	PF08244 Glycosyl hydrolases family 32 C terminal PF00251 Glycosyl hydrolases family 32 N terminal	IPR013189 Glycosyl hydrolase family 32, C-terminal IPR013148 Glycosyl hydrolase family 32, N-terminal IPR018053 Glycoside hydrolase, family 32, active site IPR001362 Glycoside hydrolase, family 32 IPR023296 Glycosyl hydrolase, five-bladed beta-propellor domain IPR008985 Concanavalin A-like lectin/glucanases superfamily	PS00001 ASN_GLYCOSYLATION N-glycosylation site. PS00004 CAMP_PHOSPHO_SITE cAMP- and cGMP-dependent protein kinase phosphorylation site. PS00005 PKC_PHOSPHO_SITE Protein kinase C phosphorylation site. PS00006 CK2_PHOSPHO_SITE Casein kinase II phosphorylation site. PS00007 TYR_PHOSPHO_SITE Tyrosine kinase phosphorylation site. PS00008 MYRISTYL N-myristoylation site. PS00009 AMIDATION Amidation site.
Bradi1g74050.1	I1H9D2	BRADI1G74050	0	0	1	Proteins acting on cell wall polysaccharides	glycoside hydrolase (GH)	glycoside hydrolase family 35 - GH35 (beta-galactosidase)	TP: Signal peptide/SP: Signal peptide	Signal peptide : Y	ER	1	nd	No	not probable	PF02140 Galactose binding lectin domain PF01301 Glycosyl hydrolases family 35	IPR000922 D-galactoside/L-rhamnose binding SUEL lectin domain IPR001944 Glycoside hydrolase, family 35 IPR008979 Galactose-binding domain-like IPR013781 Glycoside hydrolase, catalytic domain IPR019801 Glycoside hydrolase, family 35, conserved site IPR017853 Glycoside hydrolase, superfamily	PS00001 ASN_GLYCOSYLATION N-glycosylation site. PS00003 SULFATION Tyrosine sulfation site. PS00004 CAMP_PHOSPHO_SITE cAMP- and cGMP-dependent protein kinase phosphorylation site. PS00005 PKC_PHOSPHO_SITE Protein kinase C phosphorylation site. PS00006 CK2_PHOSPHO_SITE Casein kinase II phosphorylation site. PS00007 TYR_PHOSPHO_SITE Tyrosine kinase phosphorylation site. PS00008 MYRISTYL N-myristoyla…
Bradi1g37450.1	I1GXU1	BRADI1G37450	1	1	1	Proteins acting on cell wall polysaccharides	glycoside hydrolase (GH)	glycoside hydrolase family 35 - GH35 (beta-galactosidase)	TP: Signal peptide/SP: Signal peptide	Signal peptide : Y	ER	1	nd	No	not probable	PF01301 Glycosyl hydrolases family 35	IPR001944 Glycoside hydrolase, family 35 IPR008979 Galactose-binding domain-like IPR013781 Glycoside hydrolase, catalytic domain IPR019801 Glycoside hydrolase, family 35, conserved site IPR017853 Glycoside hydrolase, superfamily	PS00003 SULFATION Tyrosine sulfation site. PS00005 PKC_PHOSPHO_SITE Protein kinase C phosphorylation site. PS00006 CK2_PHOSPHO_SITE Casein kinase II phosphorylation site. PS00008 MYRISTYL N-myristoylation site. PS00009 AMIDATION Amidation site. PS01182 GLYCOSYL_HYDROL_F35 Glycosyl hydrolases family 35 putative active site.
Bradi1g67760.1	I1H7C1	BRADI1G67760	1	1	1	Proteins acting on cell wall polysaccharides	glycoside hydrolase (GH)	glycoside hydrolase family 35 - GH35 (beta-galactosidase)	TP: Signal peptide/SP: Signal peptide	Signal peptide : Y	ER	1	nd	Yes	not probable	PF02140 Galactose binding lectin domain PF01301 Glycosyl hydrolases family 35	IPR000922 D-galactoside/L-rhamnose binding SUEL lectin domain IPR001944 Glycoside hydrolase, family 35 IPR008979 Galactose-binding domain-like IPR013781 Glycoside hydrolase, catalytic domain IPR019801 Glycoside hydrolase, family 35, conserved site IPR017853 Glycoside hydrolase, superfamily	PS00001 ASN_GLYCOSYLATION N-glycosylation site. PS00003 SULFATION Tyrosine sulfation site. PS00005 PKC_PHOSPHO_SITE Protein kinase C phosphorylation site. PS00006 CK2_PHOSPHO_SITE Casein kinase II phosphorylation site. PS00007 TYR_PHOSPHO_SITE Tyrosine kinase phosphorylation site. PS00008 MYRISTYL N-myristoylation site. PS00009 AMIDATION Amidation site. PS00017 ATP_GTP_A ATP/GTP-binding site moti…
Bradi2g18440.2	I1HH43	BRADI2G18440	1	1	1	Proteins acting on cell wall polysaccharides	glycoside hydrolase (GH)	glycoside hydrolase family 35 - GH35 (beta-galactosidase)	TP: Signal peptide/SP: Signal peptide	Signal peptide : Y	ER	0	nd	No	not probable	PF01301 Glycosyl hydrolases family 35	IPR001944 Glycoside hydrolase, family 35 IPR008979 Galactose-binding domain-like IPR013781 Glycoside hydrolase, catalytic domain IPR026283 Beta-galactosidase 1-like IPR019801 Glycoside hydrolase, family 35, conserved site IPR017853 Glycoside hydrolase, superfamily	PS00001 ASN_GLYCOSYLATION N-glycosylation site. PS00003 SULFATION Tyrosine sulfation site. PS00005 PKC_PHOSPHO_SITE Protein kinase C phosphorylation site. PS00006 CK2_PHOSPHO_SITE Casein kinase II phosphorylation site. PS00007 TYR_PHOSPHO_SITE Tyrosine kinase phosphorylation site. PS00008 MYRISTYL N-myristoylation site. PS01182 GLYCOSYL_HYDROL_F35 Glycosyl hydrolases family 35 putative active sit…
Bradi2g40450.1	I1HNC6	BRADI2G40450	1	1	1	Proteins acting on cell wall polysaccharides	glycoside hydrolase (GH)	glycoside hydrolase family 35 - GH35 (beta-galactosidase)	TP: Signal peptide/SP: Signal peptide	Signal peptide : Y	ER	1	nd	Yes	not probable	PF02140 Galactose binding lectin domain PF13364 Beta-galactosidase jelly roll domain PF01301 Glycosyl hydrolases family 35	IPR000922 D-galactoside/L-rhamnose binding SUEL lectin domain IPR025300 Beta-galactosidase jelly roll domain IPR001944 Glycoside hydrolase, family 35 IPR008979 Galactose-binding domain-like IPR013781 Glycoside hydrolase, catalytic domain IPR019801 Glycoside hydrolase, family 35, conserved site IPR017853 Glycoside hydrolase, superfamily	PS00001 ASN_GLYCOSYLATION N-glycosylation site. PS00003 SULFATION Tyrosine sulfation site. PS00004 CAMP_PHOSPHO_SITE cAMP- and cGMP-dependent protein kinase phosphorylation site. PS00005 PKC_PHOSPHO_SITE Protein kinase C phosphorylation site. PS00006 CK2_PHOSPHO_SITE Casein kinase II phosphorylation site. PS00007 TYR_PHOSPHO_SITE Tyrosine kinase phosphorylation site. PS00008 MYRISTYL N-myristoyla…
Bradi2g56607.1	I1HTW7	BRADI2G56607	1	1	1	Proteins acting on cell wall polysaccharides	glycoside hydrolase (GH)	glycoside hydrolase family 35 - GH35 (beta-galactosidase)	TP: Signal peptide/SP: Signal peptide	Signal peptide : Y	ER	1	nd	No	lowly probable	PF02140 Galactose binding lectin domain PF01301 Glycosyl hydrolases family 35	IPR001944 Glycoside hydrolase, family 35 IPR000922 D-galactoside/L-rhamnose binding SUEL lectin domain IPR008979 Galactose-binding domain-like IPR013781 Glycoside hydrolase, catalytic domain IPR017853 Glycoside hydrolase, superfamily	PS00005 PKC_PHOSPHO_SITE Protein kinase C phosphorylation site. PS00001 ASN_GLYCOSYLATION N-glycosylation site. PS00008 MYRISTYL N-myristoylation site. PS00009 AMIDATION Amidation site. PS50228 SUEL_LECTIN SUEL-type lectin domain profile. PS00007 TYR_PHOSPHO_SITE Tyrosine kinase phosphorylation site. PS00006 CK2_PHOSPHO_SITE Casein kinase II phosphorylation site.
Bradi3g08180.1	I1HYS4	BRADI3G08180	1	1	1	Proteins acting on cell wall polysaccharides	glycoside hydrolase (GH)	glycoside hydrolase family 35 - GH35 (beta-galactosidase)	TP: Signal peptide/SP: Signal peptide	Signal peptide : Y	ER	1	nd	Yes	not probable	PF01301 Glycosyl hydrolases family 35	IPR001944 Glycoside hydrolase, family 35 IPR008979 Galactose-binding domain-like IPR013781 Glycoside hydrolase, catalytic domain IPR019801 Glycoside hydrolase, family 35, conserved site IPR017853 Glycoside hydrolase, superfamily	PS00003 SULFATION Tyrosine sulfation site. PS00005 PKC_PHOSPHO_SITE Protein kinase C phosphorylation site. PS00006 CK2_PHOSPHO_SITE Casein kinase II phosphorylation site. PS00008 MYRISTYL N-myristoylation site. PS00009 AMIDATION Amidation site. PS01182 GLYCOSYL_HYDROL_F35 Glycosyl hydrolases family 35 putative active site.
Bradi3g49460.1	I1IBU2	BRADI3G49460	1	1	1	Proteins acting on cell wall polysaccharides	glycoside hydrolase (GH)	glycoside hydrolase family 35 - GH35 (beta-galactosidase)	TP: Signal peptide/SP: Signal peptide	Signal peptide : Y	ER	1	nd	No	not probable	PF02140 Galactose binding lectin domain PF01301 Glycosyl hydrolases family 35	IPR001944 Glycoside hydrolase, family 35 IPR000922 D-galactoside/L-rhamnose binding SUEL lectin domain IPR008979 Galactose-binding domain-like IPR013781 Glycoside hydrolase, catalytic domain IPR019801 Glycoside hydrolase, family 35, conserved site IPR017853 Glycoside hydrolase, superfamily	PS00001 ASN_GLYCOSYLATION N-glycosylation site. PS00003 SULFATION Tyrosine sulfation site. PS00004 CAMP_PHOSPHO_SITE cAMP- and cGMP-dependent protein kinase phosphorylation site. PS00005 PKC_PHOSPHO_SITE Protein kinase C phosphorylation site. PS00006 CK2_PHOSPHO_SITE Casein kinase II phosphorylation site. PS00007 TYR_PHOSPHO_SITE Tyrosine kinase phosphorylation site. PS00008 MYRISTYL N-myristoyla…
Bradi4g07990.1	I1IIM4	BRADI4G07990	1	1	1	Proteins acting on cell wall polysaccharides	glycoside hydrolase (GH)	glycoside hydrolase family 35 - GH35 (beta-galactosidase)	TP: Signal peptide/SP: Signal peptide	Signal peptide : Y	ER	1	nd	No	not probable	PF02140 Galactose binding lectin domain PF01301 Glycosyl hydrolases family 35	IPR000922 D-galactoside/L-rhamnose binding SUEL lectin domain IPR001944 Glycoside hydrolase, family 35 IPR008979 Galactose-binding domain-like IPR013781 Glycoside hydrolase, catalytic domain IPR019801 Glycoside hydrolase, family 35, conserved site IPR017853 Glycoside hydrolase, superfamily	PS00001 ASN_GLYCOSYLATION N-glycosylation site. PS00003 SULFATION Tyrosine sulfation site. PS00005 PKC_PHOSPHO_SITE Protein kinase C phosphorylation site. PS00006 CK2_PHOSPHO_SITE Casein kinase II phosphorylation site. PS00007 TYR_PHOSPHO_SITE Tyrosine kinase phosphorylation site. PS00008 MYRISTYL N-myristoylation site. PS00009 AMIDATION Amidation site. PS50228 SUEL_LECTIN SUEL-type lectin domain…
Bradi3g21117.1	I1I2Y9	BRADI3G21117	1	1	1	Proteins acting on cell wall polysaccharides	glycoside hydrolase (GH)	glycoside hydrolase family 38 - GH38 (alpha-mannosidase)	TP: Signal peptide/SP: Signal peptide	Signal peptide : Y	ER	0	nd	No	probable	PF01074 Glycosyl hydrolases family 38 N-terminal domain PF07748 Glycosyl hydrolases family 38 C-terminal domain PF09261 Alpha mannosidase, middle domain	IPR015341 Glycoside hydrolase, family 38, central domain IPR000602 Glycoside hydrolase family 38, N-terminal domain IPR011682 Glycosyl hydrolase family 38, C-terminal IPR011330 Glycoside hydrolase/deacetylase, beta/alpha-barrel IPR011013 Galactose mutarotase-like domain IPR027291 Glycoside hydrolase 38/57, N-terminal domain IPR013780 Glycosyl hydrolase, family 13, all-beta	PS00009 AMIDATION Amidation site. PS00008 MYRISTYL N-myristoylation site. PS00007 TYR_PHOSPHO_SITE Tyrosine kinase phosphorylation site. PS00006 CK2_PHOSPHO_SITE Casein kinase II phosphorylation site. PS00005 PKC_PHOSPHO_SITE Protein kinase C phosphorylation site. PS00001 ASN_GLYCOSYLATION N-glycosylation site.
Bradi4g17327.1	I1ILG4	BRADI4G17327	1	1	1	Proteins acting on cell wall polysaccharides	glycoside hydrolase (GH)	glycoside hydrolase family 38 - GH38 (alpha-mannosidase)	TP: Signal peptide/SP: Signal peptide	Signal peptide : Y	ER	0	nd	No	not probable	PF09261 Alpha mannosidase, middle domain PF01074 Glycosyl hydrolases family 38 N-terminal domain PF07748 Glycosyl hydrolases family 38 C-terminal domain	IPR015341 Glycoside hydrolase, family 38, central domain IPR000602 Glycoside hydrolase family 38, N-terminal domain IPR011682 Glycosyl hydrolase family 38, C-terminal IPR011330 Glycoside hydrolase/deacetylase, beta/alpha-barrel IPR011013 Galactose mutarotase-like domain IPR027291 Glycoside hydrolase 38/57, N-terminal domain IPR013780 Glycosyl hydrolase, family 13, all-beta	PS00008 MYRISTYL N-myristoylation site. PS00007 TYR_PHOSPHO_SITE Tyrosine kinase phosphorylation site. PS00006 CK2_PHOSPHO_SITE Casein kinase II phosphorylation site. PS00005 PKC_PHOSPHO_SITE Protein kinase C phosphorylation site. PS00004 CAMP_PHOSPHO_SITE cAMP- and cGMP-dependent protein kinase phosphorylation site. PS00001 ASN_GLYCOSYLATION N-glycosylation site.
Bradi2g31690.1	I1HKR7	BRADI2G31690	1	1	1	Proteins acting on cell wall polysaccharides	glycoside hydrolase (GH)	glycoside hydrolase family 5 - GH5 (glucan-1,3-beta glucosidase)	TP: Mitochondrial/SP: Signal peptide	Signal peptide : Y	ER	0	nd	No	not probable	PF00150 Cellulase (glycosyl hydrolase family 5)	IPR001547 Glycoside hydrolase, family 5 IPR008999 Actin cross-linking IPR013781 Glycoside hydrolase, catalytic domain IPR018087 Glycoside hydrolase, family 5, conserved site IPR010431 Fascin IPR017853 Glycoside hydrolase, superfamily	PS00001 ASN_GLYCOSYLATION N-glycosylation site. PS00004 CAMP_PHOSPHO_SITE cAMP- and cGMP-dependent protein kinase phosphorylation site. PS00005 PKC_PHOSPHO_SITE Protein kinase C phosphorylation site. PS00006 CK2_PHOSPHO_SITE Casein kinase II phosphorylation site. PS00008 MYRISTYL N-myristoylation site. PS00659 GLYCOSYL_HYDROL_F5 Glycosyl hydrolases family 5 signature.
Bradi5g13550.1	I1IYW8	BRADI5G13550	1	1	1	Proteins acting on cell wall polysaccharides	glycoside hydrolase (GH)	glycoside hydrolase family 5 - GH5 (glucan-1,3-beta glucosidase)	TP: Signal peptide/SP: Signal peptide	Signal peptide : Y	ER	1	nd	No	lowly probable	PF00150 Cellulase (glycosyl hydrolase family 5)	IPR001547 Glycoside hydrolase, family 5 IPR000772 Ricin B lectin domain IPR013781 Glycoside hydrolase, catalytic domain IPR017853 Glycoside hydrolase, superfamily	PS00001 ASN_GLYCOSYLATION N-glycosylation site. PS00003 SULFATION Tyrosine sulfation site. PS00005 PKC_PHOSPHO_SITE Protein kinase C phosphorylation site. PS00006 CK2_PHOSPHO_SITE Casein kinase II phosphorylation site. PS00007 TYR_PHOSPHO_SITE Tyrosine kinase phosphorylation site. PS00008 MYRISTYL N-myristoylation site. PS00009 AMIDATION Amidation site.
Bradi5g13560.1	I1IYW9	BRADI5G13560	1	1	1	Proteins acting on cell wall polysaccharides	glycoside hydrolase (GH)	glycoside hydrolase family 5 - GH5 (glucan-1,3-beta glucosidase)	TP: Signal peptide/SP: Signal peptide	Signal peptide : Y	ER	0	nd	No	not probable	PF00150 Cellulase (glycosyl hydrolase family 5)	IPR001547 Glycoside hydrolase, family 5 IPR000772 Ricin B lectin domain IPR013781 Glycoside hydrolase, catalytic domain IPR017853 Glycoside hydrolase, superfamily	PS00001 ASN_GLYCOSYLATION N-glycosylation site. PS00004 CAMP_PHOSPHO_SITE cAMP- and cGMP-dependent protein kinase phosphorylation site. PS00005 PKC_PHOSPHO_SITE Protein kinase C phosphorylation site. PS00006 CK2_PHOSPHO_SITE Casein kinase II phosphorylation site. PS00007 TYR_PHOSPHO_SITE Tyrosine kinase phosphorylation site. PS00008 MYRISTYL N-myristoylation site. PS00013 PROKAR_LIPOPROTEIN Proka…
Bradi1g57017.1	I1H3L4	BRADI1G57017	1	1	1	Proteins acting on cell wall polysaccharides	glycoside hydrolase (GH)	glycoside hydrolase family 51 - GH51 (alpha-arabinofuranosidase)	TP: Signal peptide/SP: Signal peptide	Signal peptide : Y	ER	0	nd	No	not probable	PF06964 Alpha-L-arabinofuranosidase C-terminus	IPR010720 Alpha-L-arabinofuranosidase, C-terminal IPR017853 Glycoside hydrolase, superfamily	PS00004 CAMP_PHOSPHO_SITE cAMP- and cGMP-dependent protein kinase phosphorylation site. PS00001 ASN_GLYCOSYLATION N-glycosylation site. PS00008 MYRISTYL N-myristoylation site. PS00006 CK2_PHOSPHO_SITE Casein kinase II phosphorylation site. PS00005 PKC_PHOSPHO_SITE Protein kinase C phosphorylation site.
Bradi4g26270.3	I1INQ8	BRADI4G26270	1	1	1	Proteins acting on cell wall polysaccharides	glycoside hydrolase (GH)	glycoside hydrolase family 51 - GH51 (alpha-arabinofuranosidase)	TP: Signal peptide/SP: Signal peptide	Signal peptide : Y	ER	0	nd	No	probable	PF06964 Alpha-L-arabinofuranosidase C-terminus	IPR010720 Alpha-L-arabinofuranosidase, C-terminal IPR008979 Galactose-binding domain-like IPR017853 Glycoside hydrolase, superfamily	PS00001 ASN_GLYCOSYLATION N-glycosylation site. PS00003 SULFATION Tyrosine sulfation site. PS00005 PKC_PHOSPHO_SITE Protein kinase C phosphorylation site. PS00006 CK2_PHOSPHO_SITE Casein kinase II phosphorylation site. PS00008 MYRISTYL N-myristoylation site. PS00009 AMIDATION Amidation site. PS00013 PROKAR_LIPOPROTEIN Prokaryotic membrane lipoprotein lipid attachment site.
Bradi4g43710.1	I1IUS7	BRADI4G43710	1	1	1	Proteins acting on cell wall polysaccharides	glycoside hydrolase (GH)	glycoside hydrolase family 51 - GH51 (alpha-arabinofuranosidase)	TP: Signal peptide/SP: Signal peptide	Signal peptide : Y	ER	0	nd	No	not probable	PF06964 Alpha-L-arabinofuranosidase C-terminus	IPR010720 Alpha-L-arabinofuranosidase, C-terminal IPR008979 Galactose-binding domain-like IPR017853 Glycoside hydrolase, superfamily	PS00003 SULFATION Tyrosine sulfation site. PS00005 PKC_PHOSPHO_SITE Protein kinase C phosphorylation site. PS00006 CK2_PHOSPHO_SITE Casein kinase II phosphorylation site. PS00008 MYRISTYL N-myristoylation site. PS00017 ATP_GTP_A ATP/GTP-binding site motif A (P-loop). PS00029 LEUCINE_ZIPPER Leucine zipper pattern.
Bradi1g47760.1	I1H0H6	BRADI1G47760	1	1	1	Proteins acting on cell wall polysaccharides	glycoside hydrolase (GH)	glycoside hydrolase family 79 - GH79 (endo-beta-glucuronidase/heparanase)	TP: Signal peptide/SP: Signal peptide	Signal peptide : Y	ER	0	nd	Yes	not probable	PF03662 Glycosyl hydrolase family 79, N-terminal domain	IPR005199 Glycoside hydrolase, family 79 IPR017853 Glycoside hydrolase, superfamily	PS00001 ASN_GLYCOSYLATION N-glycosylation site. PS00005 PKC_PHOSPHO_SITE Protein kinase C phosphorylation site. PS00006 CK2_PHOSPHO_SITE Casein kinase II phosphorylation site. PS00007 TYR_PHOSPHO_SITE Tyrosine kinase phosphorylation site. PS00008 MYRISTYL N-myristoylation site. PS00009 AMIDATION Amidation site.
Bradi1g70300.1	I1H876	BRADI1G70300	1	1	1	Proteins acting on cell wall polysaccharides	glycoside hydrolase (GH)	glycoside hydrolase family 79 - GH79 (endo-beta-glucuronidase/heparanase)	TP: Signal peptide/SP: Signal peptide	Signal peptide : Y	ER	0	nd	Yes	probable	PF03662 Glycosyl hydrolase family 79, N-terminal domain	IPR005199 Glycoside hydrolase, family 79 IPR017853 Glycoside hydrolase, superfamily	PS00001 ASN_GLYCOSYLATION N-glycosylation site. PS00003 SULFATION Tyrosine sulfation site. PS00004 CAMP_PHOSPHO_SITE cAMP- and cGMP-dependent protein kinase phosphorylation site. PS00005 PKC_PHOSPHO_SITE Protein kinase C phosphorylation site. PS00006 CK2_PHOSPHO_SITE Casein kinase II phosphorylation site. PS00007 TYR_PHOSPHO_SITE Tyrosine kinase phosphorylation site. PS00008 MYRISTYL N-myristoyla…
Bradi3g54370.1	I1IDJ8	BRADI3G54370	1	1	1	Proteins acting on cell wall polysaccharides	glycoside hydrolase (GH)	glycoside hydrolase family 79 - GH79 (endo-beta-glucuronidase/heparanase)	TP: Signal peptide/SP: Signal peptide	Signal peptide : Y	ER	0	nd	Yes	not probable	PF03662 Glycosyl hydrolase family 79, N-terminal domain	IPR005199 Glycoside hydrolase, family 79 IPR017853 Glycoside hydrolase, superfamily	PS00001 ASN_GLYCOSYLATION N-glycosylation site. PS00003 SULFATION Tyrosine sulfation site. PS00005 PKC_PHOSPHO_SITE Protein kinase C phosphorylation site. PS00006 CK2_PHOSPHO_SITE Casein kinase II phosphorylation site. PS00007 TYR_PHOSPHO_SITE Tyrosine kinase phosphorylation site. PS00008 MYRISTYL N-myristoylation site.
Bradi4g03680.2	I1IH66	BRADI4G03680	1	1	1	Proteins acting on cell wall polysaccharides	glycoside hydrolase (GH)	glycoside hydrolase family 79 - GH79 (endo-beta-glucuronidase/heparanase)	TP: Signal peptide/SP: Signal peptide	Signal peptide : Y	ER	0	nd	No	not probable	PF03662 Glycosyl hydrolase family 79, N-terminal domain	IPR005199 Glycoside hydrolase, family 79 IPR017853 Glycoside hydrolase, superfamily	PS00001 ASN_GLYCOSYLATION N-glycosylation site. PS00004 CAMP_PHOSPHO_SITE cAMP- and cGMP-dependent protein kinase phosphorylation site. PS00005 PKC_PHOSPHO_SITE Protein kinase C phosphorylation site. PS00006 CK2_PHOSPHO_SITE Casein kinase II phosphorylation site. PS00007 TYR_PHOSPHO_SITE Tyrosine kinase phosphorylation site. PS00008 MYRISTYL N-myristoylation site. PS00009 AMIDATION Amidation site.
Bradi1g62007.1	I1H5B4	BRADI1G62007	1	1	1	Proteins acting on cell wall polysaccharides	glycoside hydrolase (GH)	glycoside hydrolase family 89 - GH89 (N-acetylglucosaminidase)	TP: Signal peptide/SP: Signal peptide	Signal peptide : Y	ER	1	nd	No	not probable	PF12971 Alpha-N-acetylglucosaminidase (NAGLU) N-terminal domain PF12972 Alpha-N-acetylglucosaminidase (NAGLU) C-terminal domain PF05089 Alpha-N-acetylglucosaminidase (NAGLU) 1-239	IPR024240 Alpha-N-acetylglucosaminidase, N-terminal IPR024732 Alpha-N-acetylglucosaminidase, C-terminal IPR024733 Alpha-N-acetylglucosaminidase, tim-barrel domain IPR007781 Alpha-N-acetylglucosaminidase	PS00009 AMIDATION Amidation site. PS00008 MYRISTYL N-myristoylation site. PS00006 CK2_PHOSPHO_SITE Casein kinase II phosphorylation site. PS00005 PKC_PHOSPHO_SITE Protein kinase C phosphorylation site. PS00001 ASN_GLYCOSYLATION N-glycosylation site.
Bradi5g24207.1	I1J2P1	BRADI5G24207	1	1	1	Proteins acting on cell wall polysaccharides	glycoside hydrolase (GH)	glycoside hydrolase family 89 - GH89 (N-acetylglucosaminidase)	TP: Signal peptide/SP: Signal peptide	Signal peptide : Y	ER	0	nd	No	not probable	PF12971 Alpha-N-acetylglucosaminidase (NAGLU) N-terminal domain PF12972 Alpha-N-acetylglucosaminidase (NAGLU) C-terminal domain PF05089 Alpha-N-acetylglucosaminidase (NAGLU) 1-239	IPR024240 Alpha-N-acetylglucosaminidase, N-terminal IPR024732 Alpha-N-acetylglucosaminidase, C-terminal IPR024733 Alpha-N-acetylglucosaminidase, tim-barrel domain IPR007781 Alpha-N-acetylglucosaminidase	PS00006 CK2_PHOSPHO_SITE Casein kinase II phosphorylation site. PS00009 AMIDATION Amidation site. PS00008 MYRISTYL N-myristoylation site. PS00007 TYR_PHOSPHO_SITE Tyrosine kinase phosphorylation site. PS00005 PKC_PHOSPHO_SITE Protein kinase C phosphorylation site. PS00001 ASN_GLYCOSYLATION N-glycosylation site.
Bradi2g11870.1	I1HEX9	BRADI2G11870	1	0	1	Proteins acting on cell wall polysaccharides	glycoside hydrolase (GH)	glycoside hydrolase family 9 - GH9 (endo-1,3(4)-beta-glucanase)	TP: Signal peptide/SP: Signal peptide	Signal peptide : Y	ER	0	nd	No	probable	PF00759 Glycosyl hydrolase family 9	IPR001701 Glycoside hydrolase, family 9 IPR008928 Six-hairpin glycosidase-like IPR012341 Six-hairpin glycosidase IPR018221 Glycoside hydrolase, family 9, active site	PS00003 SULFATION Tyrosine sulfation site. PS00004 CAMP_PHOSPHO_SITE cAMP- and cGMP-dependent protein kinase phosphorylation site. PS00005 PKC_PHOSPHO_SITE Protein kinase C phosphorylation site. PS00006 CK2_PHOSPHO_SITE Casein kinase II phosphorylation site. PS00007 TYR_PHOSPHO_SITE Tyrosine kinase phosphorylation site. PS00008 MYRISTYL N-myristoylation site. PS00015 NUCLEAR Bipartite nuclear tar…
Bradi2g06570.1	I1HD56	BRADI2G06570	1	1	1	Proteins acting on cell wall polysaccharides	PNGase A	Peptide-N4-(N-acetyl-beta-glucosaminyl) asparagine amidase A	TP: Signal peptide/SP: Signal peptide	Signal peptide : Y	ER	1	nd	No	not probable	PF12222 Peptide N-acetyl-beta-D-glucosaminyl asparaginase amidase A	IPR021102 Peptide-N4-(N-acetyl-beta-glucosaminyl)asparagine amidase A	PS00001 ASN_GLYCOSYLATION N-glycosylation site. PS00003 SULFATION Tyrosine sulfation site. PS00005 PKC_PHOSPHO_SITE Protein kinase C phosphorylation site. PS00006 CK2_PHOSPHO_SITE Casein kinase II phosphorylation site. PS00008 MYRISTYL N-myristoylation site. PS00029 LEUCINE_ZIPPER Leucine zipper pattern.
Bradi2g06580.1	I1HD57	BRADI2G06580	1	1	1	Proteins acting on cell wall polysaccharides	PNGase A	Peptide-N4-(N-acetyl-beta-glucosaminyl) asparagine amidase A	TP: Signal peptide/SP: Signal peptide	Signal peptide : Y	ER	1	nd	No	not probable	PF12222 Peptide N-acetyl-beta-D-glucosaminyl asparaginase amidase A	IPR021102 Peptide-N4-(N-acetyl-beta-glucosaminyl)asparagine amidase A	PS00001 ASN_GLYCOSYLATION N-glycosylation site. PS00004 CAMP_PHOSPHO_SITE cAMP- and cGMP-dependent protein kinase phosphorylation site. PS00005 PKC_PHOSPHO_SITE Protein kinase C phosphorylation site. PS00006 CK2_PHOSPHO_SITE Casein kinase II phosphorylation site. PS00008 MYRISTYL N-myristoylation site.
Bradi2g06590.1	I1HD58	BRADI2G06590	1	1	1	Proteins acting on cell wall polysaccharides	PNGase A	Peptide-N4-(N-acetyl-beta-glucosaminyl) asparagine amidase A	TP: Chloroplastic/SP: Signal peptide	Signal peptide : Y	ER	0	nd	No	not probable	PF12222 Peptide N-acetyl-beta-D-glucosaminyl asparaginase amidase A	IPR021102 Peptide-N4-(N-acetyl-beta-glucosaminyl)asparagine amidase A	PS00001 ASN_GLYCOSYLATION N-glycosylation site. PS00003 SULFATION Tyrosine sulfation site. PS00005 PKC_PHOSPHO_SITE Protein kinase C phosphorylation site. PS00006 CK2_PHOSPHO_SITE Casein kinase II phosphorylation site. PS00007 TYR_PHOSPHO_SITE Tyrosine kinase phosphorylation site. PS00008 MYRISTYL N-myristoylation site.
Bradi2g26240.1	I1HJQ7	BRADI2G26240	1	1	1	Proteins acting on cell wall polysaccharides	PNGase A	Peptide-N4-(N-acetyl-beta-glucosaminyl) asparagine amidase A	TP: Signal peptide/SP: Signal peptide	Signal peptide : Y	ER	0	nd	No	not probable	PF12222 Peptide N-acetyl-beta-D-glucosaminyl asparaginase amidase A	IPR021102 Peptide-N4-(N-acetyl-beta-glucosaminyl)asparagine amidase A	PS00001 ASN_GLYCOSYLATION N-glycosylation site. PS00004 CAMP_PHOSPHO_SITE cAMP- and cGMP-dependent protein kinase phosphorylation site. PS00005 PKC_PHOSPHO_SITE Protein kinase C phosphorylation site. PS00006 CK2_PHOSPHO_SITE Casein kinase II phosphorylation site. PS00007 TYR_PHOSPHO_SITE Tyrosine kinase phosphorylation site. PS00008 MYRISTYL N-myristoylation site. PS00009 AMIDATION Amidation site.
Bradi5g21587.1	I1J1R5	BRADI5G21587	1	1	1	Proteins acting on cell wall polysaccharides	polysaccharide lyase (PL)	polysaccharide lyase family 1 - PL1 (pectate lyase)	TP: Signal peptide/SP: Signal peptide	Signal peptide : Y	ER	1	nd	No	not probable	PF12708 Pectate lyase superfamily protein	IPR006626 Parallel beta-helix repeat IPR011050 Pectin lyase fold/virulence factor IPR012334 Pectin lyase fold	PS00008 MYRISTYL N-myristoylation site. PS00007 TYR_PHOSPHO_SITE Tyrosine kinase phosphorylation site. PS00006 CK2_PHOSPHO_SITE Casein kinase II phosphorylation site. PS00005 PKC_PHOSPHO_SITE Protein kinase C phosphorylation site. PS00001 ASN_GLYCOSYLATION N-glycosylation site.
Bradi2g48760.1	I1HR58	BRADI2G48760	1	0	1	Proteins related to lipid metabolism	GDSL family	lipase acylhydrolase (GDSL family)	TP: Signal peptide/SP: Signal peptide	Signal peptide : Y	ER	0	nd	No	not probable	PF00657 GDSL-like Lipase/Acylhydrolase	IPR001087 Lipase, GDSL IPR013831 SGNH hydrolase-type esterase domain	PS00005 PKC_PHOSPHO_SITE Protein kinase C phosphorylation site. PS00006 CK2_PHOSPHO_SITE Casein kinase II phosphorylation site. PS00008 MYRISTYL N-myristoylation site. PS00009 AMIDATION Amidation site.
Bradi1g01920.1	I1GKY3	BRADI1G01920	1	1	1	Proteins related to lipid metabolism	GDSL family	lipase acylhydrolase (GDSL family)	TP: Signal peptide/SP: Signal peptide	Signal peptide : Y	ER	1	nd	No	not probable	PF00657 GDSL-like Lipase/Acylhydrolase	IPR001087 Lipase, GDSL IPR013831 SGNH hydrolase-type esterase domain	PS00001 ASN_GLYCOSYLATION N-glycosylation site. PS00005 PKC_PHOSPHO_SITE Protein kinase C phosphorylation site. PS00006 CK2_PHOSPHO_SITE Casein kinase II phosphorylation site. PS00008 MYRISTYL N-myristoylation site. PS00009 AMIDATION Amidation site.
Bradi1g23120.1	I1GSW5	BRADI1G23120	1	1	1	Proteins related to lipid metabolism	GDSL family	lipase acylhydrolase (GDSL family)	TP: Signal peptide/SP: Signal peptide	Signal peptide : Y	ER	1	nd	No	not probable	PF00657 GDSL-like Lipase/Acylhydrolase	IPR001087 Lipase, GDSL IPR013831 SGNH hydrolase-type esterase domain	PS00001 ASN_GLYCOSYLATION N-glycosylation site. PS00004 CAMP_PHOSPHO_SITE cAMP- and cGMP-dependent protein kinase phosphorylation site. PS00005 PKC_PHOSPHO_SITE Protein kinase C phosphorylation site. PS00006 CK2_PHOSPHO_SITE Casein kinase II phosphorylation site. PS00008 MYRISTYL N-myristoylation site. PS00133 CARBOXYPEPT_ZN_2 Zinc carboxypeptidases, zinc-binding region 2 signature.
Bradi1g38780.1	I1GY86	BRADI1G38780	1	1	1	Proteins related to lipid metabolism	GDSL family	lipase acylhydrolase (GDSL family)	TP: Signal peptide/SP: Signal peptide	Signal peptide : Y	ER	0	nd	No	not probable	PF00657 GDSL-like Lipase/Acylhydrolase	IPR001087 Lipase, GDSL IPR013831 SGNH hydrolase-type esterase domain	PS00001 ASN_GLYCOSYLATION N-glycosylation site. PS00005 PKC_PHOSPHO_SITE Protein kinase C phosphorylation site. PS00006 CK2_PHOSPHO_SITE Casein kinase II phosphorylation site. PS00007 TYR_PHOSPHO_SITE Tyrosine kinase phosphorylation site. PS00008 MYRISTYL N-myristoylation site. PS00015 NUCLEAR Bipartite nuclear targeting sequence.
Bradi1g48870.1	I1H0W3	BRADI1G48870	1	1	1	Proteins related to lipid metabolism	GDSL family	lipase acylhydrolase (GDSL family)	TP: Signal peptide/SP: Signal peptide	Signal peptide : Y	ER	0	nd	Yes	not probable	PF00657 GDSL-like Lipase/Acylhydrolase	IPR001087 Lipase, GDSL IPR013831 SGNH hydrolase-type esterase domain	PS00005 PKC_PHOSPHO_SITE Protein kinase C phosphorylation site. PS00006 CK2_PHOSPHO_SITE Casein kinase II phosphorylation site. PS00007 TYR_PHOSPHO_SITE Tyrosine kinase phosphorylation site. PS00008 MYRISTYL N-myristoylation site.
Bradi1g49010.1	I1H0X8	BRADI1G49010	1	1	1	Proteins related to lipid metabolism	GDSL family	lipase acylhydrolase (GDSL family)	TP: Signal peptide/SP: Signal peptide	Signal peptide : Y	ER	1	nd	No	not probable	PF00657 GDSL-like Lipase/Acylhydrolase	IPR001087 Lipase, GDSL IPR013831 SGNH hydrolase-type esterase domain	PS00005 PKC_PHOSPHO_SITE Protein kinase C phosphorylation site. PS00006 CK2_PHOSPHO_SITE Casein kinase II phosphorylation site. PS00008 MYRISTYL N-myristoylation site. PS00013 PROKAR_LIPOPROTEIN Prokaryotic membrane lipoprotein lipid attachment site.
Bradi1g50970.1	I1H1L7	BRADI1G50970	1	1	1	Proteins related to lipid metabolism	GDSL family	lipase acylhydrolase (GDSL family)	TP: Signal peptide/SP: Signal peptide	Signal peptide : Y	ER	0	nd	No	not probable	PF00657 GDSL-like Lipase/Acylhydrolase	IPR001087 Lipase, GDSL IPR013831 SGNH hydrolase-type esterase domain	PS00001 ASN_GLYCOSYLATION N-glycosylation site. PS00005 PKC_PHOSPHO_SITE Protein kinase C phosphorylation site. PS00006 CK2_PHOSPHO_SITE Casein kinase II phosphorylation site. PS00008 MYRISTYL N-myristoylation site.
Bradi2g06940.1	I1HD95	BRADI2G06940	1	1	1	Proteins related to lipid metabolism	GDSL family	lipase acylhydrolase (GDSL family)	TP: Signal peptide/SP: Signal peptide	Signal peptide : Y	ER	0	nd	Yes	not probable	PF00657 GDSL-like Lipase/Acylhydrolase	IPR001087 Lipase, GDSL IPR013831 SGNH hydrolase-type esterase domain	PS00001 ASN_GLYCOSYLATION N-glycosylation site. PS00003 SULFATION Tyrosine sulfation site. PS00005 PKC_PHOSPHO_SITE Protein kinase C phosphorylation site. PS00006 CK2_PHOSPHO_SITE Casein kinase II phosphorylation site. PS00007 TYR_PHOSPHO_SITE Tyrosine kinase phosphorylation site. PS00008 MYRISTYL N-myristoylation site. PS00009 AMIDATION Amidation site.
Bradi2g06980.1	I1HDA0	BRADI2G06980	1	1	1	Proteins related to lipid metabolism	GDSL family	lipase acylhydrolase (GDSL family)	TP: Signal peptide/SP: Signal peptide	Signal peptide : Y	ER	0	nd	No	not probable	PF00657 GDSL-like Lipase/Acylhydrolase	IPR001087 Lipase, GDSL IPR013831 SGNH hydrolase-type esterase domain	PS00001 ASN_GLYCOSYLATION N-glycosylation site. PS00005 PKC_PHOSPHO_SITE Protein kinase C phosphorylation site. PS00006 CK2_PHOSPHO_SITE Casein kinase II phosphorylation site. PS00007 TYR_PHOSPHO_SITE Tyrosine kinase phosphorylation site. PS00008 MYRISTYL N-myristoylation site.
Bradi2g32540.1	I1HKW9	BRADI2G32540	1	1	1	Proteins related to lipid metabolism	GDSL family	lipase acylhydrolase (GDSL family)	TP: Signal peptide/SP: Signal peptide	Signal peptide : Y	ER	1	nd	No	not probable	PF00657 GDSL-like Lipase/Acylhydrolase	IPR001087 Lipase, GDSL IPR013831 SGNH hydrolase-type esterase domain	PS00003 SULFATION Tyrosine sulfation site. PS00004 CAMP_PHOSPHO_SITE cAMP- and cGMP-dependent protein kinase phosphorylation site. PS00005 PKC_PHOSPHO_SITE Protein kinase C phosphorylation site. PS00006 CK2_PHOSPHO_SITE Casein kinase II phosphorylation site. PS00007 TYR_PHOSPHO_SITE Tyrosine kinase phosphorylation site. PS00008 MYRISTYL N-myristoylation site.
Bradi2g53830.1	I1HT00	BRADI2G53830	1	1	1	Proteins related to lipid metabolism	GDSL family	lipase acylhydrolase (GDSL family)	TP: Signal peptide/SP: Signal peptide	Signal peptide : Y	ER	0	nd	No	not probable	PF00657 GDSL-like Lipase/Acylhydrolase	IPR001087 Lipase, GDSL IPR013831 SGNH hydrolase-type esterase domain IPR008265 Lipase, GDSL, active site	PS00001 ASN_GLYCOSYLATION N-glycosylation site. PS00004 CAMP_PHOSPHO_SITE cAMP- and cGMP-dependent protein kinase phosphorylation site. PS00005 PKC_PHOSPHO_SITE Protein kinase C phosphorylation site. PS00006 CK2_PHOSPHO_SITE Casein kinase II phosphorylation site. PS00007 TYR_PHOSPHO_SITE Tyrosine kinase phosphorylation site. PS00008 MYRISTYL N-myristoylation site. PS00009 AMIDATION Amidation site…
Bradi4g08597.1	I1IIU9	BRADI4G08597	1	1	1	Proteins related to lipid metabolism	GDSL family	lipase acylhydrolase (GDSL family)	TP: Signal peptide/SP: Signal peptide	Signal peptide : Y	ER	1	nd	No	not probable	PF00657 GDSL-like Lipase/Acylhydrolase	IPR001087 Lipase, GDSL IPR013831 SGNH hydrolase-type esterase domain	PS00006 CK2_PHOSPHO_SITE Casein kinase II phosphorylation site. PS00005 PKC_PHOSPHO_SITE Protein kinase C phosphorylation site. PS00001 ASN_GLYCOSYLATION N-glycosylation site. PS00009 AMIDATION Amidation site. PS00008 MYRISTYL N-myristoylation site.
Bradi1g53970.1	I1H2M0	BRADI1G53970	0	0	1	Proteins related to lipid metabolism	lipid transfer protein (LTP)	lipid transfer protein/trypsin-alpha amylase inhibitor	TP: Signal peptide/SP: Signal peptide	Signal peptide : Y	ER	1	nd	Yes	not probable	PF00234 Protease inhibitor/seed storage/LTP family	IPR016140 Bifunctional inhibitor/plant lipid transfer protein/seed storage helical domain IPR013771 Bifunctional trypsin/alpha-amylase inhibitor helical domain IPR006105 Cereal seed allergen/trypsin and alpha-amylase inhibitor, conserved site IPR006106 Cereal seed allergen/grain softness/trypsin and alpha-amylase inhibitor	PS00005 PKC_PHOSPHO_SITE Protein kinase C phosphorylation site. PS00006 CK2_PHOSPHO_SITE Casein kinase II phosphorylation site. PS00008 MYRISTYL N-myristoylation site. PS00426 CEREAL_TRYP_AMYL_INH Cereal trypsin/alpha-amylase inhibitors family signature.
Bradi2g20910.1	I1HI01	BRADI2G20910	0	0	1	Proteins related to lipid metabolism	lipid transfer protein (LTP)	lipid transfer protein/trypsin-alpha amylase inhibitor	TP: Signal peptide/SP: Signal peptide	Signal peptide : Y	ER	0	nd	No	not probable	-	IPR001419 HMW glutenin IPR016140 Bifunctional inhibitor/plant lipid transfer protein/seed storage helical domain IPR013771 Bifunctional trypsin/alpha-amylase inhibitor helical domain	PS00005 PKC_PHOSPHO_SITE Protein kinase C phosphorylation site. PS00006 CK2_PHOSPHO_SITE Casein kinase II phosphorylation site. PS00008 MYRISTYL N-myristoylation site. PS00009 AMIDATION Amidation site. PS50322 GLN_RICH Glutamine-rich region profile.
Bradi2g39910.1	I1HN78	BRADI2G39910	0	0	1	Proteins related to lipid metabolism	lipid transfer protein (LTP)	lipid transfer protein/trypsin-alpha amylase inhibitor	TP: Signal peptide/SP: Signal peptide	Signal peptide : Y	ER	0	nd	No	not probable	PF13016 Cys-rich Gliadin N-terminal	IPR016140 Bifunctional inhibitor/plant lipid transfer protein/seed storage helical domain IPR013771 Bifunctional trypsin/alpha-amylase inhibitor helical domain	PS00005 PKC_PHOSPHO_SITE Protein kinase C phosphorylation site. PS00006 CK2_PHOSPHO_SITE Casein kinase II phosphorylation site. PS00008 MYRISTYL N-myristoylation site.
Bradi1g50300.1	I1H1D3	BRADI1G50300	1	0	1	Proteins related to lipid metabolism	lipid transfer protein (LTP)	lipid transfer protein/trypsin-alpha amylase inhibitor	TP: Signal peptide/SP: Signal peptide	Signal peptide : Y	ER	0	nd	No	not probable	PF13016 Cys-rich Gliadin N-terminal	IPR016140 Bifunctional inhibitor/plant lipid transfer protein/seed storage helical domain IPR013771 Bifunctional trypsin/alpha-amylase inhibitor helical domain IPR001954 Gliadin/LMW glutenin	PS00005 PKC_PHOSPHO_SITE Protein kinase C phosphorylation site. PS00006 CK2_PHOSPHO_SITE Casein kinase II phosphorylation site. PS00008 MYRISTYL N-myristoylation site. PS50322 GLN_RICH Glutamine-rich region profile.
Bradi1g50307.1	I1H1D4	BRADI1G50307	1	0	1	Proteins related to lipid metabolism	lipid transfer protein (LTP)	lipid transfer protein/trypsin-alpha amylase inhibitor	TP: Signal peptide/SP: Signal peptide	Signal peptide : Y	ER	0	nd	No	not probable	PF13016 Cys-rich Gliadin N-terminal	IPR016140 Bifunctional inhibitor/plant lipid transfer protein/seed storage helical domain IPR013771 Bifunctional trypsin/alpha-amylase inhibitor helical domain IPR001954 Gliadin/LMW glutenin	PS50322 GLN_RICH Glutamine-rich region profile. PS00008 MYRISTYL N-myristoylation site. PS00006 CK2_PHOSPHO_SITE Casein kinase II phosphorylation site. PS00005 PKC_PHOSPHO_SITE Protein kinase C phosphorylation site.
Bradi2g20860.1	D7NLB9	BRADI2G20860	1	0	1	Proteins related to lipid metabolism	lipid transfer protein (LTP)	lipid transfer protein/trypsin-alpha amylase inhibitor	TP: Signal peptide/SP: Signal peptide	Signal peptide : Y	ER	0	nd	No	not probable	PF00234 Protease inhibitor/seed storage/LTP family	IPR016140 Bifunctional inhibitor/plant lipid transfer protein/seed storage helical domain IPR013771 Bifunctional trypsin/alpha-amylase inhibitor helical domain	PS00005 PKC_PHOSPHO_SITE Protein kinase C phosphorylation site. PS00006 CK2_PHOSPHO_SITE Casein kinase II phosphorylation site. PS00007 TYR_PHOSPHO_SITE Tyrosine kinase phosphorylation site. PS00008 MYRISTYL N-myristoylation site. PS00009 AMIDATION Amidation site. PS00029 LEUCINE_ZIPPER Leucine zipper pattern.
Bradi4g44410.1	I1IV09	BRADI4G44410	0	1	1	Proteins related to lipid metabolism	lipid transfer protein (LTP)	lipid transfer protein/trypsin-alpha amylase inhibitor	TP: Signal peptide/SP: Signal peptide	Signal peptide : Y	ER	0	nd	No	not probable	PF00234 Protease inhibitor/seed storage/LTP family	IPR016140 Bifunctional inhibitor/plant lipid transfer protein/seed storage helical domain IPR000528 Plant lipid transfer protein/Par allergen	PS00006 CK2_PHOSPHO_SITE Casein kinase II phosphorylation site. PS00008 MYRISTYL N-myristoylation site. PS00342 MICROBODIES_CTER Microbodies C-terminal targeting signal. PS00597 PLANT_LTP Plant lipid transfer proteins signature.
Bradi1g04430.1	I1GLT6	BRADI1G04430	1	1	1	Proteins related to lipid metabolism	lipid transfer protein (LTP)	lipid transfer protein/trypsin-alpha amylase inhibitor	TP: Signal peptide/SP: Signal peptide	Signal peptide : Y	ER	1	nd	No	not probable	PF14368 Probable lipid transfer	IPR016140 Bifunctional inhibitor/plant lipid transfer protein/seed storage helical domain IPR000528 Plant lipid transfer protein/Par allergen	PS00005 PKC_PHOSPHO_SITE Protein kinase C phosphorylation site. PS00006 CK2_PHOSPHO_SITE Casein kinase II phosphorylation site. PS00008 MYRISTYL N-myristoylation site.
Bradi1g04930.1	I1GM02	BRADI1G04930	1	1	1	Proteins related to lipid metabolism	lipid transfer protein (LTP)	lipid transfer protein/trypsin-alpha amylase inhibitor	TP: Signal peptide/SP: Signal peptide	Signal peptide : Y	ER	1	nd	Yes	highly probable	PF14368 Probable lipid transfer	IPR016140 Bifunctional inhibitor/plant lipid transfer protein/seed storage helical domain IPR000528 Plant lipid transfer protein/Par allergen	PS00001 ASN_GLYCOSYLATION N-glycosylation site. PS00004 CAMP_PHOSPHO_SITE cAMP- and cGMP-dependent protein kinase phosphorylation site. PS00005 PKC_PHOSPHO_SITE Protein kinase C phosphorylation site. PS00006 CK2_PHOSPHO_SITE Casein kinase II phosphorylation site. PS00008 MYRISTYL N-myristoylation site.
Bradi1g20670.1	I1GS40	BRADI1G20670	1	1	1	Proteins related to lipid metabolism	lipid transfer protein (LTP)	lipid transfer protein/trypsin-alpha amylase inhibitor	TP: Signal peptide/SP: Signal peptide	Signal peptide : Y	ER	0	nd	Yes	highly probable	PF14368 Probable lipid transfer	IPR016140 Bifunctional inhibitor/plant lipid transfer protein/seed storage helical domain IPR000528 Plant lipid transfer protein/Par allergen	PS00006 CK2_PHOSPHO_SITE Casein kinase II phosphorylation site. PS00008 MYRISTYL N-myristoylation site.
Bradi1g21870.1	I1GSH6	BRADI1G21870	1	1	1	Proteins related to lipid metabolism	lipid transfer protein (LTP)	lipid transfer protein/trypsin-alpha amylase inhibitor	TP: Signal peptide/SP: Signal peptide	Signal peptide : Y	ER	1	nd	No	not probable	PF00234 Protease inhibitor/seed storage/LTP family	IPR016140 Bifunctional inhibitor/plant lipid transfer protein/seed storage helical domain IPR000528 Plant lipid transfer protein/Par allergen	PS00005 PKC_PHOSPHO_SITE Protein kinase C phosphorylation site. PS00006 CK2_PHOSPHO_SITE Casein kinase II phosphorylation site. PS00008 MYRISTYL N-myristoylation site. PS00597 PLANT_LTP Plant lipid transfer proteins signature.
Bradi1g50200.1	I1H1B8	BRADI1G50200	1	1	1	Proteins related to lipid metabolism	lipid transfer protein (LTP)	lipid transfer protein/trypsin-alpha amylase inhibitor	TP: Signal peptide/SP: Signal peptide	Signal peptide : Y	ER	0	nd	No	not probable	PF13016 Cys-rich Gliadin N-terminal	IPR016140 Bifunctional inhibitor/plant lipid transfer protein/seed storage helical domain IPR013771 Bifunctional trypsin/alpha-amylase inhibitor helical domain IPR001954 Gliadin/LMW glutenin	PS00005 PKC_PHOSPHO_SITE Protein kinase C phosphorylation site. PS00006 CK2_PHOSPHO_SITE Casein kinase II phosphorylation site. PS00008 MYRISTYL N-myristoylation site. PS50322 GLN_RICH Glutamine-rich region profile.
Bradi1g53990.1	I1H2M2	BRADI1G53990	1	1	1	Proteins related to lipid metabolism	lipid transfer protein (LTP)	lipid transfer protein/trypsin-alpha amylase inhibitor	TP: Signal peptide/SP: Signal peptide	Signal peptide : Y	ER	1	nd	No	not probable	PF00234 Protease inhibitor/seed storage/LTP family	IPR016140 Bifunctional inhibitor/plant lipid transfer protein/seed storage helical domain IPR013771 Bifunctional trypsin/alpha-amylase inhibitor helical domain IPR006106 Cereal seed allergen/grain softness/trypsin and alpha-amylase inhibitor	PS00003 SULFATION Tyrosine sulfation site. PS00005 PKC_PHOSPHO_SITE Protein kinase C phosphorylation site. PS00008 MYRISTYL N-myristoylation site. PS00009 AMIDATION Amidation site.
Bradi1g54000.1	I1H2M3	BRADI1G54000	1	1	1	Proteins related to lipid metabolism	lipid transfer protein (LTP)	lipid transfer protein/trypsin-alpha amylase inhibitor	TP: Signal peptide/SP: Signal peptide	Signal peptide : Y	ER	1	nd	No	not probable	PF00234 Protease inhibitor/seed storage/LTP family	IPR016140 Bifunctional inhibitor/plant lipid transfer protein/seed storage helical domain IPR002411 Cereal allergen/alpha-amylase inhibitor, rice-type IPR013771 Bifunctional trypsin/alpha-amylase inhibitor helical domain IPR006105 Cereal seed allergen/trypsin and alpha-amylase inhibitor, conserved site IPR006106 Cereal seed allergen/grain softness/trypsin and alpha-amylase inhibitor	PS00005 PKC_PHOSPHO_SITE Protein kinase C phosphorylation site. PS00006 CK2_PHOSPHO_SITE Casein kinase II phosphorylation site. PS00008 MYRISTYL N-myristoylation site. PS00426 CEREAL_TRYP_AMYL_INH Cereal trypsin/alpha-amylase inhibitors family signature.
Bradi1g60970.1	C3SA92	BRADI1G60970	1	1	1	Proteins related to lipid metabolism	lipid transfer protein (LTP)	lipid transfer protein/trypsin-alpha amylase inhibitor	TP: Signal peptide/SP: Signal peptide	Signal peptide : Y	ER	2	nd	Yes	highly probable	PF14368 Probable lipid transfer	IPR016140 Bifunctional inhibitor/plant lipid transfer protein/seed storage helical domain	PS00001 ASN_GLYCOSYLATION N-glycosylation site. PS00005 PKC_PHOSPHO_SITE Protein kinase C phosphorylation site. PS00008 MYRISTYL N-myristoylation site.
Bradi1g77820.1	I1HAM6	BRADI1G77820	1	1	1	Proteins related to lipid metabolism	lipid transfer protein (LTP)	lipid transfer protein/trypsin-alpha amylase inhibitor	TP: Signal peptide/SP: Signal peptide	Signal peptide : Y	ER	0	nd	No	not probable	PF14368 Probable lipid transfer	IPR016140 Bifunctional inhibitor/plant lipid transfer protein/seed storage helical domain	PS00005 PKC_PHOSPHO_SITE Protein kinase C phosphorylation site. PS00008 MYRISTYL N-myristoylation site.
Bradi2g38530.1	I1HMR6	BRADI2G38530	1	1	1	Proteins related to lipid metabolism	lipid transfer protein (LTP)	lipid transfer protein/trypsin-alpha amylase inhibitor	TP: Signal peptide/SP: Signal peptide	Signal peptide : Y	ER	0	nd	No	not probable	PF13016 Cys-rich Gliadin N-terminal	IPR016140 Bifunctional inhibitor/plant lipid transfer protein/seed storage helical domain IPR013771 Bifunctional trypsin/alpha-amylase inhibitor helical domain IPR001954 Gliadin/LMW glutenin	PS00005 PKC_PHOSPHO_SITE Protein kinase C phosphorylation site. PS00008 MYRISTYL N-myristoylation site. PS50322 GLN_RICH Glutamine-rich region profile.
Bradi2g39920.1	I1HN79	BRADI2G39920	1	1	1	Proteins related to lipid metabolism	lipid transfer protein (LTP)	lipid transfer protein/trypsin-alpha amylase inhibitor	TP: Signal peptide/SP: Signal peptide	Signal peptide : Y	ER	1	nd	No	not probable	PF13016 Cys-rich Gliadin N-terminal	IPR016140 Bifunctional inhibitor/plant lipid transfer protein/seed storage helical domain IPR013771 Bifunctional trypsin/alpha-amylase inhibitor helical domain IPR001954 Gliadin/LMW glutenin	PS50322 GLN_RICH Glutamine-rich region profile.
Bradi2g39940.1	I1HN81	BRADI2G39940	1	1	1	Proteins related to lipid metabolism	lipid transfer protein (LTP)	lipid transfer protein/trypsin-alpha amylase inhibitor	TP: Signal peptide/SP: Signal peptide	Signal peptide : Y	ER	1	nd	No	not probable	PF13016 Cys-rich Gliadin N-terminal	IPR016140 Bifunctional inhibitor/plant lipid transfer protein/seed storage helical domain IPR013771 Bifunctional trypsin/alpha-amylase inhibitor helical domain IPR001954 Gliadin/LMW glutenin	PS00005 PKC_PHOSPHO_SITE Protein kinase C phosphorylation site. PS00006 CK2_PHOSPHO_SITE Casein kinase II phosphorylation site. PS00008 MYRISTYL N-myristoylation site. PS50322 GLN_RICH Glutamine-rich region profile.
Bradi2g53570.1	I1HSX1	BRADI2G53570	1	1	1	Proteins related to lipid metabolism	lipid transfer protein (LTP)	lipid transfer protein/trypsin-alpha amylase inhibitor	TP: Signal peptide/SP: Signal peptide	Signal peptide : Y	ER	1	nd	No	not probable	PF00234 Protease inhibitor/seed storage/LTP family	IPR016140 Bifunctional inhibitor/plant lipid transfer protein/seed storage helical domain IPR000528 Plant lipid transfer protein/Par allergen	PS00008 MYRISTYL N-myristoylation site. PS00597 PLANT_LTP Plant lipid transfer proteins signature.
Bradi3g30300.1	I1I580	BRADI3G30300	1	1	1	Proteins related to lipid metabolism	lipid transfer protein (LTP)	lipid transfer protein/trypsin-alpha amylase inhibitor	TP: Signal peptide/SP: Signal peptide	Signal peptide : Y	ER	2	nd	No	lowly probable	PF14368 Probable lipid transfer	IPR016140 Bifunctional inhibitor/plant lipid transfer protein/seed storage helical domain	PS00005 PKC_PHOSPHO_SITE Protein kinase C phosphorylation site. PS00008 MYRISTYL N-myristoylation site. PS50310 ALA_RICH Alanine-rich region profile.
Bradi4g03950.1	I1IH95	BRADI4G03950	1	1	1	Proteins related to lipid metabolism	lipid transfer protein (LTP)	lipid transfer protein/trypsin-alpha amylase inhibitor	TP: Signal peptide/SP: Signal peptide	Signal peptide : Y	ER	0	nd	No	not probable	PF13016 Cys-rich Gliadin N-terminal	IPR016140 Bifunctional inhibitor/plant lipid transfer protein/seed storage helical domain IPR013771 Bifunctional trypsin/alpha-amylase inhibitor helical domain	PS00005 PKC_PHOSPHO_SITE Protein kinase C phosphorylation site. PS00006 CK2_PHOSPHO_SITE Casein kinase II phosphorylation site. PS00008 MYRISTYL N-myristoylation site. PS00016 RGD Cell attachment sequence.
Bradi4g25750.1	I1INJ8	BRADI4G25750	1	1	1	Proteins related to lipid metabolism	lipid transfer protein (LTP)	lipid transfer protein/trypsin-alpha amylase inhibitor	TP: Signal peptide/SP: Signal peptide	Signal peptide : Y	ER	1	nd	No	not probable	PF00234 Protease inhibitor/seed storage/LTP family	IPR016140 Bifunctional inhibitor/plant lipid transfer protein/seed storage helical domain IPR000528 Plant lipid transfer protein/Par allergen	PS00006 CK2_PHOSPHO_SITE Casein kinase II phosphorylation site. PS00008 MYRISTYL N-myristoylation site. PS50310 ALA_RICH Alanine-rich region profile. PS00597 PLANT_LTP Plant lipid transfer proteins signature.
Bradi4g44400.1	I1IV08	BRADI4G44400	1	1	1	Proteins related to lipid metabolism	lipid transfer protein (LTP)	lipid transfer protein/trypsin-alpha amylase inhibitor	TP: Signal peptide/SP: Signal peptide	Signal peptide : Y	ER	0	nd	No	not probable	PF00234 Protease inhibitor/seed storage/LTP family	IPR016140 Bifunctional inhibitor/plant lipid transfer protein/seed storage helical domain IPR000528 Plant lipid transfer protein/Par allergen	PS00005 PKC_PHOSPHO_SITE Protein kinase C phosphorylation site. PS00006 CK2_PHOSPHO_SITE Casein kinase II phosphorylation site. PS00008 MYRISTYL N-myristoylation site. PS00597 PLANT_LTP Plant lipid transfer proteins signature.
Bradi3g58920.1	I1IF44	BRADI3G58920	1	1	1	Proteins related to lipid metabolism		expressed protein (lipase/lipooxygenase domain, PLAT/LH2)	TP: Signal peptide/SP: Signal peptide	Signal peptide : Y	ER	1	nd	No	not probable	PF01477 PLAT/LH2 domain	IPR001024 Lipoxygenase, LH2 IPR008976 Lipase/lipooxygenase, PLAT/LH2	PS00001 ASN_GLYCOSYLATION N-glycosylation site. PS00005 PKC_PHOSPHO_SITE Protein kinase C phosphorylation site. PS00006 CK2_PHOSPHO_SITE Casein kinase II phosphorylation site. PS00008 MYRISTYL N-myristoylation site. PS50095 PLAT PLAT domain profile.
Bradi1g57110.1	I1H3M4	BRADI1G57110	1	1	1	Proteins related to lipid metabolism		expressed protein (MD-2-related lipid-recognition (ML) domain)	TP: Signal peptide/SP: Signal peptide	Signal peptide : Y	ER	1	nd	Yes	not probable	PF02221 ML domain	IPR003172 MD-2-related lipid-recognition (ML) domain IPR014756 Immunoglobulin E-set	PS00005 PKC_PHOSPHO_SITE Protein kinase C phosphorylation site. PS00006 CK2_PHOSPHO_SITE Casein kinase II phosphorylation site. PS00007 TYR_PHOSPHO_SITE Tyrosine kinase phosphorylation site. PS00013 PROKAR_LIPOPROTEIN Prokaryotic membrane lipoprotein lipid attachment site.
Bradi3g13100.1	I1I0A5	BRADI3G13100	1	1	1	Proteins related to lipid metabolism		expressed protein (phospholipase C, phosphatidylinositol-specific, X domain)	TP: Signal peptide/SP: Signal peptide	Signal peptide : Y	ER	1	nd	Yes	highly probable	-	IPR017946 PLC-like phosphodiesterase, TIM beta/alpha-barrel domain IPR000909 Phospholipase C, phosphatidylinositol-specific , X domain	PS00001 ASN_GLYCOSYLATION N-glycosylation site. PS00005 PKC_PHOSPHO_SITE Protein kinase C phosphorylation site. PS00006 CK2_PHOSPHO_SITE Casein kinase II phosphorylation site. PS00007 TYR_PHOSPHO_SITE Tyrosine kinase phosphorylation site. PS00008 MYRISTYL N-myristoylation site. PS50007 PIPLC_X_DOMAIN Phosphatidylinositol-specific phospholipase X-box domain profile.
Bradi4g27280.3	I1IP41	BRADI4G27280	1	1	1	Proteins related to lipid metabolism		expressed protein (phospholipase C, phosphatidylinositol-specific, X domain)	TP: Signal peptide/SP: Signal peptide	Signal peptide : Y	ER	1	nd	No	not probable	-	IPR017946 PLC-like phosphodiesterase, TIM beta/alpha-barrel domain IPR000909 Phospholipase C, phosphatidylinositol-specific , X domain	PS00001 ASN_GLYCOSYLATION N-glycosylation site. PS00005 PKC_PHOSPHO_SITE Protein kinase C phosphorylation site. PS00006 CK2_PHOSPHO_SITE Casein kinase II phosphorylation site. PS00007 TYR_PHOSPHO_SITE Tyrosine kinase phosphorylation site. PS00008 MYRISTYL N-myristoylation site. PS50007 PIPLC_X_DOMAIN Phosphatidylinositol-specific phospholipase X-box domain profile.
Bradi5g10177.1	I1IXS5	BRADI5G10177	1	1	1	Proteins related to lipid metabolism		expressed protein (phospholipase C, phosphatidylinositol-specific, X domain)	TP: Signal peptide/SP: Signal peptide	Signal peptide : Y	ER	1	nd	Yes	highly probable	-	IPR017946 PLC-like phosphodiesterase, TIM beta/alpha-barrel domain IPR000909 Phospholipase C, phosphatidylinositol-specific , X domain	PS50007 PIPLC_X_DOMAIN Phosphatidylinositol-specific phospholipase X-box domain profile. PS00008 MYRISTYL N-myristoylation site. PS00007 TYR_PHOSPHO_SITE Tyrosine kinase phosphorylation site. PS00006 CK2_PHOSPHO_SITE Casein kinase II phosphorylation site. PS00005 PKC_PHOSPHO_SITE Protein kinase C phosphorylation site. PS00001 ASN_GLYCOSYLATION N-glycosylation site.
Bradi3g06402.1	I1HY37	BRADI3G06402	1	0	1	Proteins related to lipid metabolism		glycerophosphoryl diester phosphodiesterase	TP: Signal peptide/SP: Signal peptide	Signal peptide : Y	ER	0	nd	Yes	highly probable	PF03009 Glycerophosphoryl diester phosphodiesterase family	IPR004129 Glycerophosphoryl diester phosphodiesterase IPR017946 PLC-like phosphodiesterase, TIM beta/alpha-barrel domain	PS00005 PKC_PHOSPHO_SITE Protein kinase C phosphorylation site. PS00001 ASN_GLYCOSYLATION N-glycosylation site. PS00008 MYRISTYL N-myristoylation site. PS00006 CK2_PHOSPHO_SITE Casein kinase II phosphorylation site. PS50099 PRO_RICH Proline-rich region profile.
Bradi1g14983.1	I1GQE1	BRADI1G14983	1	1	1	Proteins related to lipid metabolism		glycerophosphoryl diester phosphodiesterase	TP: Signal peptide/SP: Signal peptide	Signal peptide : Y	ER	0	nd	No	not probable	PF03009 Glycerophosphoryl diester phosphodiesterase family	IPR004129 Glycerophosphoryl diester phosphodiesterase IPR017946 PLC-like phosphodiesterase, TIM beta/alpha-barrel domain	PS00009 AMIDATION Amidation site. PS00008 MYRISTYL N-myristoylation site. PS00007 TYR_PHOSPHO_SITE Tyrosine kinase phosphorylation site. PS00006 CK2_PHOSPHO_SITE Casein kinase II phosphorylation site. PS00005 PKC_PHOSPHO_SITE Protein kinase C phosphorylation site. PS00216 SUGAR_TRANSPORT_1 Sugar transport proteins signature 1. PS00004 CAMP_PHOSPHO_SITE cAMP- and cGMP-dependent protein kinase phos…
Bradi2g50710.1	I1HRW0	BRADI2G50710	1	1	1	Proteins related to lipid metabolism		glycerophosphoryl diester phosphodiesterase	TP: Signal peptide/SP: Signal peptide	Signal peptide : Y	ER	0	nd	No	not probable	PF03009 Glycerophosphoryl diester phosphodiesterase family	IPR004129 Glycerophosphoryl diester phosphodiesterase IPR017946 PLC-like phosphodiesterase, TIM beta/alpha-barrel domain	PS00001 ASN_GLYCOSYLATION N-glycosylation site. PS00003 SULFATION Tyrosine sulfation site. PS00004 CAMP_PHOSPHO_SITE cAMP- and cGMP-dependent protein kinase phosphorylation site. PS00005 PKC_PHOSPHO_SITE Protein kinase C phosphorylation site. PS00006 CK2_PHOSPHO_SITE Casein kinase II phosphorylation site. PS00008 MYRISTYL N-myristoylation site. PS00009 AMIDATION Amidation site.
Bradi3g47340.1	I1IB23	BRADI3G47340	1	1	1	Proteins related to lipid metabolism		glycerophosphoryl diester phosphodiesterase	TP: Signal peptide/SP: Signal peptide	Signal peptide : Y	ER	1	nd	Yes	highly probable	PF03009 Glycerophosphoryl diester phosphodiesterase family	IPR004129 Glycerophosphoryl diester phosphodiesterase IPR017946 PLC-like phosphodiesterase, TIM beta/alpha-barrel domain	PS00001 ASN_GLYCOSYLATION N-glycosylation site. PS00003 SULFATION Tyrosine sulfation site. PS00005 PKC_PHOSPHO_SITE Protein kinase C phosphorylation site. PS00006 CK2_PHOSPHO_SITE Casein kinase II phosphorylation site. PS00007 TYR_PHOSPHO_SITE Tyrosine kinase phosphorylation site. PS00008 MYRISTYL N-myristoylation site. PS00009 AMIDATION Amidation site. PS00443 GATASE_TYPE_II Glutamine amidotrans…
Bradi5g13120.1	I1IYR5	BRADI5G13120	1	1	1	Proteins related to lipid metabolism		glycerophosphoryl diester phosphodiesterase	TP: Signal peptide/SP: Signal peptide	Signal peptide : Y	ER	1	nd	Yes	highly probable	PF03009 Glycerophosphoryl diester phosphodiesterase family	IPR004129 Glycerophosphoryl diester phosphodiesterase IPR017946 PLC-like phosphodiesterase, TIM beta/alpha-barrel domain	PS00001 ASN_GLYCOSYLATION N-glycosylation site. PS00005 PKC_PHOSPHO_SITE Protein kinase C phosphorylation site. PS00006 CK2_PHOSPHO_SITE Casein kinase II phosphorylation site. PS00007 TYR_PHOSPHO_SITE Tyrosine kinase phosphorylation site. PS00008 MYRISTYL N-myristoylation site. PS00009 AMIDATION Amidation site.
Bradi1g69250.1	I1H7U6	BRADI1G69250	1	1	0	Proteins related to lipid metabolism		homologous to phosphatidylcholine-sterol acyltransferase	TP: Mitochondrial/SP: Signal peptide	Signal peptide : Y	ER	0	nd	No	not probable	PF02450 Lecithin:cholesterol acyltransferase	IPR003386 Lecithin:cholesterol/phospholipid:diacylglycerol acyltransferase	PS00001 ASN_GLYCOSYLATION N-glycosylation site. PS00003 SULFATION Tyrosine sulfation site. PS00005 PKC_PHOSPHO_SITE Protein kinase C phosphorylation site. PS00006 CK2_PHOSPHO_SITE Casein kinase II phosphorylation site. PS00008 MYRISTYL N-myristoylation site.
Bradi2g01967.1	I1HBM2	BRADI2G01967	1	1	1	Proteins related to lipid metabolism		Phospholipase C/P1 nuclease	TP: Signal peptide/SP: Signal peptide	Signal peptide : Y	ER	0	nd	No	not probable	PF02265 S1/P1 Nuclease	IPR003154 S1/P1 nuclease IPR008947 Phospholipase C/P1 nuclease domain	PS00008 MYRISTYL N-myristoylation site. PS00006 CK2_PHOSPHO_SITE Casein kinase II phosphorylation site. PS00005 PKC_PHOSPHO_SITE Protein kinase C phosphorylation site. PS00004 CAMP_PHOSPHO_SITE cAMP- and cGMP-dependent protein kinase phosphorylation site. PS00001 ASN_GLYCOSYLATION N-glycosylation site.
Bradi5g24430.2	I1J2R5	BRADI5G24430	1	1	1	Proteins related to lipid metabolism		Phospholipase C/P1 nuclease	TP: Signal peptide/SP: Signal peptide	Signal peptide : Y	ER	0	nd	No	not probable	PF02265 S1/P1 Nuclease	IPR003154 S1/P1 nuclease IPR008947 Phospholipase C/P1 nuclease domain	PS00001 ASN_GLYCOSYLATION N-glycosylation site. PS00003 SULFATION Tyrosine sulfation site. PS00004 CAMP_PHOSPHO_SITE cAMP- and cGMP-dependent protein kinase phosphorylation site. PS00005 PKC_PHOSPHO_SITE Protein kinase C phosphorylation site. PS00006 CK2_PHOSPHO_SITE Casein kinase II phosphorylation site. PS00008 MYRISTYL N-myristoylation site.
Bradi1g30930.1	I1GVK8	BRADI1G30930	1	1	1	Proteins related to lipid metabolism		phospholipase D	TP: Mitochondrial/SP: Signal peptide	Signal peptide : Y	ER	0	nd	No	not probable	PF13091 PLD-like domain	IPR025202 Phospholipase D-like domain IPR001736 Phospholipase D/Transphosphatidylase	PS00001 ASN_GLYCOSYLATION N-glycosylation site. PS00005 PKC_PHOSPHO_SITE Protein kinase C phosphorylation site. PS00006 CK2_PHOSPHO_SITE Casein kinase II phosphorylation site. PS00008 MYRISTYL N-myristoylation site. PS00013 PROKAR_LIPOPROTEIN Prokaryotic membrane lipoprotein lipid attachment site. PS50035 PLD Phospholipase D phosphodiesterase active site profile.
Bradi1g76910.1	I1HAB6	BRADI1G76910	0	0	1	Proteins with interaction domains (with proteins or polysaccharides)	lectin	lectin (malectin)	TP: Signal peptide/SP: Signal peptide	Signal peptide : Y	ER	1	nd	No	not probable	PF12819 Carbohydrate-binding protein of the ER	IPR024788 Malectin-like carbohydrate-binding domain	PS00001 ASN_GLYCOSYLATION N-glycosylation site. PS00004 CAMP_PHOSPHO_SITE cAMP- and cGMP-dependent protein kinase phosphorylation site. PS00005 PKC_PHOSPHO_SITE Protein kinase C phosphorylation site. PS00006 CK2_PHOSPHO_SITE Casein kinase II phosphorylation site. PS00008 MYRISTYL N-myristoylation site. PS00009 AMIDATION Amidation site.
Bradi1g48230.1	I1H0N4	BRADI1G48230	1	1	1	Proteins with interaction domains (with proteins or polysaccharides)	lectin	lectin (malectin)	TP: Signal peptide/SP: Signal peptide	Signal peptide : Y	ER	1	nd	No	lowly probable	PF00560 Leucine Rich Repeat 17-38 40-61 PF11721 Di-glucose binding within endoplasmic reticulum	IPR001611 Leucine-rich repeat IPR021720 Malectin	PS00001 ASN_GLYCOSYLATION N-glycosylation site. PS00005 PKC_PHOSPHO_SITE Protein kinase C phosphorylation site. PS00006 CK2_PHOSPHO_SITE Casein kinase II phosphorylation site. PS00008 MYRISTYL N-myristoylation site. PS00009 AMIDATION Amidation site.
Bradi2g52890.1	I1HSN1	BRADI2G52890	1	0	0	Proteins with interaction domains (with proteins or polysaccharides)	LRR protein	expressed protein (LRR domains)	TP: Signal peptide/SP: Signal peptide	Signal peptide : Y	ER	1	nd	No	not probable	PF08263 Leucine rich repeat N-terminal domain PF00560 Leucine Rich Repeat 17-38 40-61 PF12799 Leucine Rich repeats (2 copies)	IPR001611 Leucine-rich repeat IPR013210 Leucine-rich repeat-containing N-terminal, type 2 IPR025875 Leucine rich repeat 4	PS00001 ASN_GLYCOSYLATION N-glycosylation site. PS00005 PKC_PHOSPHO_SITE Protein kinase C phosphorylation site. PS00006 CK2_PHOSPHO_SITE Casein kinase II phosphorylation site. PS00008 MYRISTYL N-myristoylation site. PS00029 LEUCINE_ZIPPER Leucine zipper pattern.
Bradi3g39890.1	I1I8F3	BRADI3G39890	1	1	0	Proteins with interaction domains (with proteins or polysaccharides)	LRR protein	expressed protein (LRR domains)	TP: Signal peptide/SP: Signal peptide	Signal peptide : Y	ER	0	nd	No	not probable	PF08263 Leucine rich repeat N-terminal domain PF13855 Leucine rich repeat PF00560 Leucine Rich Repeat 17-38 40-61	IPR013210 Leucine-rich repeat-containing N-terminal, type 2 IPR001611 Leucine-rich repeat	PS00001 ASN_GLYCOSYLATION N-glycosylation site. PS00005 PKC_PHOSPHO_SITE Protein kinase C phosphorylation site. PS00006 CK2_PHOSPHO_SITE Casein kinase II phosphorylation site. PS00008 MYRISTYL N-myristoylation site. PS00009 AMIDATION Amidation site.
Bradi3g50190.1	I1IC28	BRADI3G50190	1	1	0	Proteins with interaction domains (with proteins or polysaccharides)	LRR protein	expressed protein (LRR domains)	TP: Signal peptide/SP: Signal peptide	Signal peptide : Y	ER	0	nd	No	not probable	PF00560 Leucine Rich Repeat 17-38 40-61 PF13855 Leucine rich repeat	IPR001611 Leucine-rich repeat	PS00001 ASN_GLYCOSYLATION N-glycosylation site. PS00002 GLYCOSAMINOGLYCAN Glycosaminoglycan attachment site. PS00005 PKC_PHOSPHO_SITE Protein kinase C phosphorylation site. PS00006 CK2_PHOSPHO_SITE Casein kinase II phosphorylation site. PS00008 MYRISTYL N-myristoylation site.
Bradi4g11650.1	I1IJU2	BRADI4G11650	1	1	0	Proteins with interaction domains (with proteins or polysaccharides)	LRR protein	expressed protein (LRR domains)	TP: Signal peptide/SP: Signal peptide	Signal peptide : Y	ER	1	nd	No	not probable	PF08263 Leucine rich repeat N-terminal domain	IPR013210 Leucine-rich repeat-containing N-terminal, type 2	PS00005 PKC_PHOSPHO_SITE Protein kinase C phosphorylation site. PS00006 CK2_PHOSPHO_SITE Casein kinase II phosphorylation site. PS00008 MYRISTYL N-myristoylation site. PS00009 AMIDATION Amidation site.
Bradi0009s00203.1	I1GKA5	BRADI0009S00203	1	1	1	Proteins with interaction domains (with proteins or polysaccharides)	LRR protein	expressed protein (LRR domains)	TP: Chloroplastic/SP: Signal peptide	Signal peptide : Y	ER	0	nd	Yes	lowly probable	PF13855 Leucine rich repeat	-	PS50310 ALA_RICH Alanine-rich region profile. PS00008 MYRISTYL N-myristoylation site. PS00005 PKC_PHOSPHO_SITE Protein kinase C phosphorylation site. PS00004 CAMP_PHOSPHO_SITE cAMP- and cGMP-dependent protein kinase phosphorylation site. PS00001 ASN_GLYCOSYLATION N-glycosylation site. PS00006 CK2_PHOSPHO_SITE Casein kinase II phosphorylation site.
Bradi1g24230.1	I1GTA4	BRADI1G24230	1	1	1	Proteins with interaction domains (with proteins or polysaccharides)	LRR protein	expressed protein (LRR domains)	TP: Signal peptide/SP: Signal peptide	Signal peptide : Y	ER	0	nd	No	not probable	PF08263 Leucine rich repeat N-terminal domain PF12799 Leucine Rich repeats (2 copies) PF13855 Leucine rich repeat	IPR013210 Leucine-rich repeat-containing N-terminal, type 2 IPR025875 Leucine rich repeat 4	PS00001 ASN_GLYCOSYLATION N-glycosylation site. PS00005 PKC_PHOSPHO_SITE Protein kinase C phosphorylation site. PS00006 CK2_PHOSPHO_SITE Casein kinase II phosphorylation site. PS00008 MYRISTYL N-myristoylation site.
Bradi1g55720.1	I1H365	BRADI1G55720	1	1	1	Proteins with interaction domains (with proteins or polysaccharides)	LRR protein	expressed protein (LRR domains)	TP: Signal peptide/SP: Signal peptide	Signal peptide : Y	ER	0	nd	No	not probable	PF08263 Leucine rich repeat N-terminal domain PF13855 Leucine rich repeat	IPR013210 Leucine-rich repeat-containing N-terminal, type 2	PS00001 ASN_GLYCOSYLATION N-glycosylation site. PS00005 PKC_PHOSPHO_SITE Protein kinase C phosphorylation site. PS00006 CK2_PHOSPHO_SITE Casein kinase II phosphorylation site. PS00008 MYRISTYL N-myristoylation site. PS00342 MICROBODIES_CTER Microbodies C-terminal targeting signal.
Bradi2g05080.1	I1HCN5	BRADI2G05080	1	1	1	Proteins with interaction domains (with proteins or polysaccharides)	LRR protein	expressed protein (LRR domains)	TP: Signal peptide/SP: Signal peptide	Signal peptide : Y	ER	1	nd	No	lowly probable	PF13504 Leucine rich repeat PF00560 Leucine Rich Repeat 17-38 40-61	IPR001611 Leucine-rich repeat	PS00001 ASN_GLYCOSYLATION N-glycosylation site. PS00005 PKC_PHOSPHO_SITE Protein kinase C phosphorylation site. PS00006 CK2_PHOSPHO_SITE Casein kinase II phosphorylation site. PS00008 MYRISTYL N-myristoylation site. PS50316 HIS_RICH Histidine-rich region profile. PS50099 PRO_RICH Proline-rich region profile.
Bradi2g33930.1	I1HL86	BRADI2G33930	1	1	1	Proteins with interaction domains (with proteins or polysaccharides)	LRR protein	expressed protein (LRR domains)	TP: Signal peptide/SP: Signal peptide	Signal peptide : Y	ER	1	nd	No	probable	PF13855 Leucine rich repeat	-	PS00001 ASN_GLYCOSYLATION N-glycosylation site. PS00005 PKC_PHOSPHO_SITE Protein kinase C phosphorylation site. PS00006 CK2_PHOSPHO_SITE Casein kinase II phosphorylation site. PS00007 TYR_PHOSPHO_SITE Tyrosine kinase phosphorylation site. PS00008 MYRISTYL N-myristoylation site. PS50099 PRO_RICH Proline-rich region profile.
Bradi2g35490.1	I1HLP9	BRADI2G35490	1	1	1	Proteins with interaction domains (with proteins or polysaccharides)	LRR protein	expressed protein (LRR domains)	TP: Signal peptide/SP: Signal peptide	Signal peptide : Y	ER	0	nd	No	not probable	PF08263 Leucine rich repeat N-terminal domain PF13516 Leucine Rich repeat PF00560 Leucine Rich Repeat 17-38 40-61	IPR013210 Leucine-rich repeat-containing N-terminal, type 2 IPR001611 Leucine-rich repeat	PS00001 ASN_GLYCOSYLATION N-glycosylation site. PS00004 CAMP_PHOSPHO_SITE cAMP- and cGMP-dependent protein kinase phosphorylation site. PS00005 PKC_PHOSPHO_SITE Protein kinase C phosphorylation site. PS00006 CK2_PHOSPHO_SITE Casein kinase II phosphorylation site. PS00008 MYRISTYL N-myristoylation site.
Bradi1g34920.1	I1GWY5	BRADI1G34920	1	1	1	Proteins with interaction domains (with proteins or polysaccharides)	pectin methyl esterase inhibitor (PMEI)	plant invertase/pectin methylesterase inhibitor (PMEI)	TP: Signal peptide/SP: Signal peptide	Signal peptide : Y	ER	0	nd	No	not probable	PF04043 Plant invertase/pectin methylesterase inhibitor	IPR006501 Pectinesterase inhibitor	PS00005 PKC_PHOSPHO_SITE Protein kinase C phosphorylation site. PS00006 CK2_PHOSPHO_SITE Casein kinase II phosphorylation site. PS00008 MYRISTYL N-myristoylation site.
Bradi2g32980.1	I1HL00	BRADI2G32980	1	1	1	Proteins with interaction domains (with proteins or polysaccharides)	pectin methyl esterase inhibitor (PMEI)	plant invertase/pectin methylesterase inhibitor (PMEI)	TP: Signal peptide/SP: Signal peptide	Signal peptide : Y	ER	1	nd	No	not probable	PF13456 Reverse transcriptase-like	IPR006501 Pectinesterase inhibitor IPR012337 Ribonuclease H-like domain	PS00005 PKC_PHOSPHO_SITE Protein kinase C phosphorylation site. PS00006 CK2_PHOSPHO_SITE Casein kinase II phosphorylation site. PS00008 MYRISTYL N-myristoylation site. PS00013 PROKAR_LIPOPROTEIN Prokaryotic membrane lipoprotein lipid attachment site. PS50310 ALA_RICH Alanine-rich region profile.
Bradi3g45100.1	I1IAA1	BRADI3G45100	1	1	1	Proteins with interaction domains (with proteins or polysaccharides)	pectin methyl esterase inhibitor (PMEI)	plant invertase/pectin methylesterase inhibitor (PMEI)	TP: Signal peptide/SP: Signal peptide	Signal peptide : Y	ER	0	nd	Yes	not probable	PF04043 Plant invertase/pectin methylesterase inhibitor	IPR006501 Pectinesterase inhibitor	PS00005 PKC_PHOSPHO_SITE Protein kinase C phosphorylation site. PS00006 CK2_PHOSPHO_SITE Casein kinase II phosphorylation site. PS00008 MYRISTYL N-myristoylation site.
Bradi4g26280.1	I1INR1	BRADI4G26280	1	1	1	Proteins with interaction domains (with proteins or polysaccharides)	pectin methyl esterase inhibitor (PMEI)	plant invertase/pectin methylesterase inhibitor (PMEI)	TP: Signal peptide/SP: Signal peptide	Signal peptide : Y	ER	1	nd	Yes	not probable	PF04043 Plant invertase/pectin methylesterase inhibitor	IPR006501 Pectinesterase inhibitor	PS00001 ASN_GLYCOSYLATION N-glycosylation site. PS00005 PKC_PHOSPHO_SITE Protein kinase C phosphorylation site. PS00006 CK2_PHOSPHO_SITE Casein kinase II phosphorylation site. PS00008 MYRISTYL N-myristoylation site.
Bradi4g26470.1	I1INT2	BRADI4G26470	1	1	1	Proteins with interaction domains (with proteins or polysaccharides)	pectin methyl esterase inhibitor (PMEI)	plant invertase/pectin methylesterase inhibitor (PMEI)	TP: Signal peptide/SP: Signal peptide	Signal peptide : Y	ER	1	nd	No	not probable	PF02365 No apical meristem (NAM) protein PF04043 Plant invertase/pectin methylesterase inhibitor	IPR003441 No apical meristem (NAM) protein IPR006501 Pectinesterase inhibitor	PS00001 ASN_GLYCOSYLATION N-glycosylation site. PS00004 CAMP_PHOSPHO_SITE cAMP- and cGMP-dependent protein kinase phosphorylation site. PS00005 PKC_PHOSPHO_SITE Protein kinase C phosphorylation site. PS00006 CK2_PHOSPHO_SITE Casein kinase II phosphorylation site. PS00007 TYR_PHOSPHO_SITE Tyrosine kinase phosphorylation site. PS00008 MYRISTYL N-myristoylation site. PS50310 ALA_RICH Alanine-rich re…
Bradi5g02165.1	I1IVW6	BRADI5G02165	1	1	1	Proteins with interaction domains (with proteins or polysaccharides)	pectin methyl esterase inhibitor (PMEI)	plant invertase/pectin methylesterase inhibitor (PMEI)	TP: Signal peptide/SP: Signal peptide	Signal peptide : Y	ER	1	nd	No	lowly probable	PF04043 Plant invertase/pectin methylesterase inhibitor	IPR006501 Pectinesterase inhibitor	PS50310 ALA_RICH Alanine-rich region profile. PS00008 MYRISTYL N-myristoylation site. PS00006 CK2_PHOSPHO_SITE Casein kinase II phosphorylation site. PS00005 PKC_PHOSPHO_SITE Protein kinase C phosphorylation site.
Bradi5g11090.1	I1IY40	BRADI5G11090	1	1	1	Proteins with interaction domains (with proteins or polysaccharides)	pectin methyl esterase inhibitor (PMEI)	plant invertase/pectin methylesterase inhibitor (PMEI)	TP: Signal peptide/SP: Signal peptide	Signal peptide : Y	ER	0	nd	Yes	probable	PF04043 Plant invertase/pectin methylesterase inhibitor	IPR006501 Pectinesterase inhibitor	PS00001 ASN_GLYCOSYLATION N-glycosylation site. PS00005 PKC_PHOSPHO_SITE Protein kinase C phosphorylation site. PS00006 CK2_PHOSPHO_SITE Casein kinase II phosphorylation site. PS00008 MYRISTYL N-myristoylation site.
Bradi2g24810.1	I1HJ79	BRADI2G24810	0	0	1	Proteins with interaction domains (with proteins or polysaccharides)	protease inhibitor	proteinase inhibitor family I12 (Bowman-Birk serine- protease inhibitor)	TP: Signal peptide/SP: Signal peptide	Signal peptide : Y	ER	1	nd	No	not probable	-	IPR000877 Proteinase inhibitor I12, Bowman-Birk	PS00005 PKC_PHOSPHO_SITE Protein kinase C phosphorylation site. PS00008 MYRISTYL N-myristoylation site. PS00009 AMIDATION Amidation site.
Bradi1g02200.1	I1GL16	BRADI1G02200	1	1	0	Proteins with interaction domains (with proteins or polysaccharides)	protease inhibitor	proteinase inhibitor family I25 (cystatin)	TP: Signal peptide/SP: Signal peptide	Signal peptide : Y	ER	0	nd	No	not probable	-	IPR027214 Cystatin IPR020381 Proteinase inhibitor I25, cystatin, conserved region IPR000010 Proteinase inhibitor I25, cystatin	PS00005 PKC_PHOSPHO_SITE Protein kinase C phosphorylation site. PS00006 CK2_PHOSPHO_SITE Casein kinase II phosphorylation site. PS00008 MYRISTYL N-myristoylation site. PS00009 AMIDATION Amidation site. PS00013 PROKAR_LIPOPROTEIN Prokaryotic membrane lipoprotein lipid attachment site. PS00342 MICROBODIES_CTER Microbodies C-terminal targeting signal.
Bradi1g22700.1	I1GSR9	BRADI1G22700	1	1	1	Proteins with interaction domains (with proteins or polysaccharides)	protease inhibitor	proteinase inhibitor family I25 (cystatin)	TP: Signal peptide/SP: Signal peptide	Signal peptide : Y	ER	1	nd	No	not probable	PF00031 Cystatin domain	IPR000010 Proteinase inhibitor I25, cystatin IPR020381 Proteinase inhibitor I25, cystatin, conserved region IPR018073 Proteinase inhibitor I25, cystatin, conserved site IPR027214 Cystatin	PS00004 CAMP_PHOSPHO_SITE cAMP- and cGMP-dependent protein kinase phosphorylation site. PS00005 PKC_PHOSPHO_SITE Protein kinase C phosphorylation site. PS00006 CK2_PHOSPHO_SITE Casein kinase II phosphorylation site. PS00008 MYRISTYL N-myristoylation site. PS00009 AMIDATION Amidation site. PS00287 CYSTATIN Cysteine proteases inhibitors signature.
Bradi1g22710.1	I1GSS0	BRADI1G22710	1	1	1	Proteins with interaction domains (with proteins or polysaccharides)	protease inhibitor	proteinase inhibitor family I25 (cystatin)	TP: Signal peptide/SP: Signal peptide	Signal peptide : Y	ER	1	nd	No	not probable	PF00031 Cystatin domain	IPR000010 Proteinase inhibitor I25, cystatin IPR020381 Proteinase inhibitor I25, cystatin, conserved region IPR018073 Proteinase inhibitor I25, cystatin, conserved site IPR027214 Cystatin	PS00005 PKC_PHOSPHO_SITE Protein kinase C phosphorylation site. PS00006 CK2_PHOSPHO_SITE Casein kinase II phosphorylation site. PS00008 MYRISTYL N-myristoylation site. PS00287 CYSTATIN Cysteine proteases inhibitors signature.
Bradi1g70500.1	I1H8A5	BRADI1G70500	1	1	1	Proteins with interaction domains (with proteins or polysaccharides)	protease inhibitor	proteinase inhibitor family I25 (cystatin)	TP: Signal peptide/SP: Signal peptide	Signal peptide : Y	ER	0	nd	No	not probable	PF00031 Cystatin domain	IPR000010 Proteinase inhibitor I25, cystatin IPR020381 Proteinase inhibitor I25, cystatin, conserved region IPR018073 Proteinase inhibitor I25, cystatin, conserved site IPR027214 Cystatin	PS00008 MYRISTYL N-myristoylation site. PS00009 AMIDATION Amidation site. PS00287 CYSTATIN Cysteine proteases inhibitors signature.
Bradi2g52670.2	I1HSK6	BRADI2G52670	1	1	1	Proteins with interaction domains (with proteins or polysaccharides)	protease inhibitor	proteinase inhibitor family I25 (cystatin)	TP: Signal peptide/SP: Signal peptide	Signal peptide : Y	ER	0	nd	No	not probable	PF00031 Cystatin domain	IPR000010 Proteinase inhibitor I25, cystatin IPR020381 Proteinase inhibitor I25, cystatin, conserved region IPR018073 Proteinase inhibitor I25, cystatin, conserved site IPR027214 Cystatin	PS00005 PKC_PHOSPHO_SITE Protein kinase C phosphorylation site. PS00006 CK2_PHOSPHO_SITE Casein kinase II phosphorylation site. PS00008 MYRISTYL N-myristoylation site. PS00287 CYSTATIN Cysteine proteases inhibitors signature.
Bradi5g06660.1	I1IWU4	BRADI5G06660	1	1	1	Proteins with interaction domains (with proteins or polysaccharides)	protease inhibitor	proteinase inhibitor family I25 (cystatin)	TP: Signal peptide/SP: Signal peptide	Signal peptide : Y	ER	1	nd	No	not probable	PF00031 Cystatin domain	IPR000010 Proteinase inhibitor I25, cystatin IPR027214 Cystatin IPR020381 Proteinase inhibitor I25, cystatin, conserved region	PS00004 CAMP_PHOSPHO_SITE cAMP- and cGMP-dependent protein kinase phosphorylation site. PS00005 PKC_PHOSPHO_SITE Protein kinase C phosphorylation site. PS00008 MYRISTYL N-myristoylation site. PS00287 CYSTATIN Cysteine proteases inhibitors signature.
Bradi5g16290.1	I1IZV6	BRADI5G16290	1	1	1	Proteins with interaction domains (with proteins or polysaccharides)	protease inhibitor	proteinase inhibitor family I3 (Kunitz-P family)	TP: Signal peptide/SP: Signal peptide	Signal peptide : Y	ER	1	nd	No	not probable	PF00197 Trypsin and protease inhibitor	IPR002160 Proteinase inhibitor I3, Kunitz legume IPR011065 Kunitz inhibitor ST1-like	PS00005 PKC_PHOSPHO_SITE Protein kinase C phosphorylation site. PS00006 CK2_PHOSPHO_SITE Casein kinase II phosphorylation site. PS00008 MYRISTYL N-myristoylation site. PS00013 PROKAR_LIPOPROTEIN Prokaryotic membrane lipoprotein lipid attachment site. PS00283 SOYBEAN_KUNITZ Soybean trypsin inhibitor (Kunitz) protease inhibitors family signature.
Bradi2g24260.1	I1HJ31	BRADI2G24260	1	1	0	Proteins with interaction domains (with proteins or polysaccharides)	protease inhibitor	proteinase inhibitor family I9	TP: Signal peptide/SP: Signal peptide	Signal peptide : Y	ER	1	nd	No	not probable	PF05922 Peptidase inhibitor I9	IPR010259 Proteinase inhibitor I9	PS00005 PKC_PHOSPHO_SITE Protein kinase C phosphorylation site. PS00006 CK2_PHOSPHO_SITE Casein kinase II phosphorylation site. PS00007 TYR_PHOSPHO_SITE Tyrosine kinase phosphorylation site.
Bradi1g28940.1	C3SA70	BRADI1G28940	1	1	1	Proteins with interaction domains (with proteins or polysaccharides)	protease inhibitor	proteinase inhibitor family I9	TP: Signal peptide/SP: Signal peptide	Signal peptide : Y	ER	1	nd	No	not probable	PF05922 Peptidase inhibitor I9	IPR010259 Proteinase inhibitor I9 IPR015500 Peptidase S8, subtilisin-related	PS00005 PKC_PHOSPHO_SITE Protein kinase C phosphorylation site. PS00006 CK2_PHOSPHO_SITE Casein kinase II phosphorylation site. PS00007 TYR_PHOSPHO_SITE Tyrosine kinase phosphorylation site. PS00008 MYRISTYL N-myristoylation site.
Bradi4g14920.1	I1IKR1	BRADI4G14920	1	1	1	Proteins with interaction domains (with proteins or polysaccharides)		expressed protein (Barwin domain, defense protein)	TP: Signal peptide/SP: Signal peptide	Signal peptide : Y	ER	0	nd	No	not probable	PF00967 Barwin family	IPR001153 Barwin IPR009009 Barwin-related endoglucanase IPR014733 Barwin-like endoglucanase IPR018226 Barwin, conserved site	PS00005 PKC_PHOSPHO_SITE Protein kinase C phosphorylation site. PS00006 CK2_PHOSPHO_SITE Casein kinase II phosphorylation site. PS00007 TYR_PHOSPHO_SITE Tyrosine kinase phosphorylation site. PS00008 MYRISTYL N-myristoylation site. PS00772 BARWIN_2 Barwin domain signature 2.
Bradi1g76177.2	I1HA27	BRADI1G76177	1	0	1	Proteins with interaction domains (with proteins or polysaccharides)		expressed protein (LysM domain)	TP: Signal peptide/SP: Signal peptide	Signal peptide : Y	ER	1	nd	No	not probable	PF01476 LysM domain	IPR018392 Peptidoglycan-binding lysin domain	PS00008 MYRISTYL N-myristoylation site. PS00006 CK2_PHOSPHO_SITE Casein kinase II phosphorylation site. PS00005 PKC_PHOSPHO_SITE Protein kinase C phosphorylation site. PS00001 ASN_GLYCOSYLATION N-glycosylation site.
Bradi1g46200.2	I1GZW9	BRADI1G46200	1	1	1	Proteins with interaction domains (with proteins or polysaccharides)		expressed protein (LysM domain)	TP: Signal peptide/SP: Signal peptide	Signal peptide : Y	ER	0	nd	Yes	highly probable	PF01476 LysM domain	IPR018392 Peptidoglycan-binding lysin domain	PS00001 ASN_GLYCOSYLATION N-glycosylation site. PS00005 PKC_PHOSPHO_SITE Protein kinase C phosphorylation site. PS00006 CK2_PHOSPHO_SITE Casein kinase II phosphorylation site. PS00008 MYRISTYL N-myristoylation site. PS00013 PROKAR_LIPOPROTEIN Prokaryotic membrane lipoprotein lipid attachment site. PS50310 ALA_RICH Alanine-rich region profile.
Bradi4g37090.1	I1ISI9	BRADI4G37090	1	1	1	Proteins with interaction domains (with proteins or polysaccharides)		expressed protein (LysM domain)	TP: Signal peptide/SP: Signal peptide	Signal peptide : Y	ER	0	nd	Yes	highly probable	PF01476 LysM domain	IPR018392 Peptidoglycan-binding lysin domain	PS00001 ASN_GLYCOSYLATION N-glycosylation site. PS00005 PKC_PHOSPHO_SITE Protein kinase C phosphorylation site. PS00006 CK2_PHOSPHO_SITE Casein kinase II phosphorylation site. PS00008 MYRISTYL N-myristoylation site.
Bradi2g08580.1	I1HDU3	BRADI2G08580	0	1	0	Proteins with interaction domains (with proteins or polysaccharides)		expressed protein (X8 domain that may be involved in carbohydrate binding)	TP: Signal peptide/SP: Signal peptide	Signal peptide : Y	ER	1	nd	No	not probable	PF07983 X8 domain	IPR012946 X8	PS00001 ASN_GLYCOSYLATION N-glycosylation site. PS00005 PKC_PHOSPHO_SITE Protein kinase C phosphorylation site. PS00006 CK2_PHOSPHO_SITE Casein kinase II phosphorylation site. PS00008 MYRISTYL N-myristoylation site.
Bradi3g14430.1	I1I0R2	BRADI3G14430	1	1	1	Proteins with interaction domains (with proteins or polysaccharides)		expressed protein (X8 domain that may be involved in carbohydrate binding)	TP: Signal peptide/SP: Signal peptide	Signal peptide : Y	ER	0	nd	No	not probable	PF07983 X8 domain	IPR012946 X8	PS00001 ASN_GLYCOSYLATION N-glycosylation site. PS00005 PKC_PHOSPHO_SITE Protein kinase C phosphorylation site. PS00006 CK2_PHOSPHO_SITE Casein kinase II phosphorylation site. PS00008 MYRISTYL N-myristoylation site.
Bradi1g06290.1	I1GMG7	BRADI1G06290	1	1	1	Signaling	fasciclin-like arabinogalactan protein (FLA)	fasciclin-like arabinogalactan protein	TP: Signal peptide/SP: Signal peptide	Signal peptide : Y	ER	1	nd	No	not probable	PF02469 Fasciclin domain	IPR000782 FAS1 domain	PS00001 ASN_GLYCOSYLATION N-glycosylation site. PS00003 SULFATION Tyrosine sulfation site. PS00004 CAMP_PHOSPHO_SITE cAMP- and cGMP-dependent protein kinase phosphorylation site. PS00005 PKC_PHOSPHO_SITE Protein kinase C phosphorylation site. PS00006 CK2_PHOSPHO_SITE Casein kinase II phosphorylation site. PS00008 MYRISTYL N-myristoylation site. PS50099 PRO_RICH Proline-rich region profile. PS0001…
Bradi1g43530.1	I1GZ11	BRADI1G43530	1	1	1	Signaling	fasciclin-like arabinogalactan protein (FLA)	fasciclin-like arabinogalactan protein	TP: Signal peptide/SP: Signal peptide	Signal peptide : Y	ER	4	nd	No	not probable	PF02469 Fasciclin domain PF13962 Domain of unknown function	IPR000782 FAS1 domain IPR026961 PGG domain	PS00001 ASN_GLYCOSYLATION N-glycosylation site. PS00005 PKC_PHOSPHO_SITE Protein kinase C phosphorylation site. PS00006 CK2_PHOSPHO_SITE Casein kinase II phosphorylation site. PS00007 TYR_PHOSPHO_SITE Tyrosine kinase phosphorylation site. PS00008 MYRISTYL N-myristoylation site. PS00009 AMIDATION Amidation site. PS50310 ALA_RICH Alanine-rich region profile. PS50099 PRO_RICH Proline-rich region pro…
Bradi1g57040.1	I1H3L6	BRADI1G57040	1	1	1	Signaling	fasciclin-like arabinogalactan protein (FLA)	fasciclin-like arabinogalactan protein	TP: Chloroplastic/SP: Signal peptide	Signal peptide : Y	ER	0	nd	No	not probable	PF02469 Fasciclin domain	IPR000782 FAS1 domain	PS00001 ASN_GLYCOSYLATION N-glycosylation site. PS00003 SULFATION Tyrosine sulfation site. PS00004 CAMP_PHOSPHO_SITE cAMP- and cGMP-dependent protein kinase phosphorylation site. PS00005 PKC_PHOSPHO_SITE Protein kinase C phosphorylation site. PS00006 CK2_PHOSPHO_SITE Casein kinase II phosphorylation site. PS00008 MYRISTYL N-myristoylation site. PS50099 PRO_RICH Proline-rich region profile. PS0001…
Bradi1g76630.1	I1HA78	BRADI1G76630	1	1	1	Signaling	fasciclin-like arabinogalactan protein (FLA)	fasciclin-like arabinogalactan protein	TP: Signal peptide/SP: Signal peptide	Signal peptide : Y	ER	1	nd	Yes	highly probable	PF02469 Fasciclin domain	IPR000782 FAS1 domain	PS00001 ASN_GLYCOSYLATION N-glycosylation site. PS00005 PKC_PHOSPHO_SITE Protein kinase C phosphorylation site. PS00006 CK2_PHOSPHO_SITE Casein kinase II phosphorylation site. PS00008 MYRISTYL N-myristoylation site. PS50099 PRO_RICH Proline-rich region profile. PS00016 RGD Cell attachment sequence. PS50213 FAS1 FAS1/BIgH3 domain profile.
Bradi2g16560.1	I1HGE9	BRADI2G16560	1	1	1	Signaling	fasciclin-like arabinogalactan protein (FLA)	fasciclin-like arabinogalactan protein	TP: Signal peptide/SP: Signal peptide	Signal peptide : Y	ER	0	nd	Yes	highly probable	PF02469 Fasciclin domain	IPR000782 FAS1 domain	PS00001 ASN_GLYCOSYLATION N-glycosylation site. PS00005 PKC_PHOSPHO_SITE Protein kinase C phosphorylation site. PS00006 CK2_PHOSPHO_SITE Casein kinase II phosphorylation site. PS00008 MYRISTYL N-myristoylation site. PS50310 ALA_RICH Alanine-rich region profile. PS50213 FAS1 FAS1/BIgH3 domain profile.
Bradi2g23270.1	I1HIR1	BRADI2G23270	1	1	1	Signaling	fasciclin-like arabinogalactan protein (FLA)	fasciclin-like arabinogalactan protein	TP: Signal peptide/SP: Signal peptide	Signal peptide : Y	ER	0	nd	No	probable	PF02469 Fasciclin domain	IPR000782 FAS1 domain	PS00001 ASN_GLYCOSYLATION N-glycosylation site. PS00005 PKC_PHOSPHO_SITE Protein kinase C phosphorylation site. PS00006 CK2_PHOSPHO_SITE Casein kinase II phosphorylation site. PS00008 MYRISTYL N-myristoylation site. PS00009 AMIDATION Amidation site. PS50213 FAS1 FAS1/BIgH3 domain profile.
Bradi2g46120.1	I1HQ83	BRADI2G46120	1	1	1	Signaling	fasciclin-like arabinogalactan protein (FLA)	fasciclin-like arabinogalactan protein	TP: Signal peptide/SP: Signal peptide	Signal peptide : Y	ER	1	nd	Yes	highly probable	PF02469 Fasciclin domain	IPR000782 FAS1 domain	PS00001 ASN_GLYCOSYLATION N-glycosylation site. PS00005 PKC_PHOSPHO_SITE Protein kinase C phosphorylation site. PS00006 CK2_PHOSPHO_SITE Casein kinase II phosphorylation site. PS00008 MYRISTYL N-myristoylation site. PS50310 ALA_RICH Alanine-rich region profile. PS00017 ATP_GTP_A ATP/GTP-binding site motif A (P-loop). PS50213 FAS1 FAS1/BIgH3 domain profile.
Bradi3g39740.1	I1I8D7	BRADI3G39740	1	1	1	Signaling	fasciclin-like arabinogalactan protein (FLA)	fasciclin-like arabinogalactan protein	TP: Signal peptide/SP: Signal peptide	Signal peptide : Y	ER	1	nd	Yes	highly probable	PF02469 Fasciclin domain	IPR000782 FAS1 domain	PS00001 ASN_GLYCOSYLATION N-glycosylation site. PS00005 PKC_PHOSPHO_SITE Protein kinase C phosphorylation site. PS00006 CK2_PHOSPHO_SITE Casein kinase II phosphorylation site. PS00008 MYRISTYL N-myristoylation site. PS50310 ALA_RICH Alanine-rich region profile. PS50213 FAS1 FAS1/BIgH3 domain profile.
Bradi3g56390.1	I1IEB4	BRADI3G56390	1	1	1	Signaling	fasciclin-like arabinogalactan protein (FLA)	fasciclin-like arabinogalactan protein	TP: Signal peptide/SP: Signal peptide	Signal peptide : Y	ER	2	nd	Yes	highly probable	PF02469 Fasciclin domain	IPR000782 FAS1 domain	PS00001 ASN_GLYCOSYLATION N-glycosylation site. PS00005 PKC_PHOSPHO_SITE Protein kinase C phosphorylation site. PS00006 CK2_PHOSPHO_SITE Casein kinase II phosphorylation site. PS00007 TYR_PHOSPHO_SITE Tyrosine kinase phosphorylation site. PS00008 MYRISTYL N-myristoylation site. PS50213 FAS1 FAS1/BIgH3 domain profile.
Bradi4g33040.1	I1IR15	BRADI4G33040	1	1	1	Signaling	fasciclin-like arabinogalactan protein (FLA)	fasciclin-like arabinogalactan protein	TP: Signal peptide/SP: Signal peptide	Signal peptide : Y	ER	1	nd	Yes	probable	PF02469 Fasciclin domain	IPR000782 FAS1 domain	PS00001 ASN_GLYCOSYLATION N-glycosylation site. PS00004 CAMP_PHOSPHO_SITE cAMP- and cGMP-dependent protein kinase phosphorylation site. PS00005 PKC_PHOSPHO_SITE Protein kinase C phosphorylation site. PS00006 CK2_PHOSPHO_SITE Casein kinase II phosphorylation site. PS00008 MYRISTYL N-myristoylation site. PS50310 ALA_RICH Alanine-rich region profile. PS50213 FAS1 FAS1/BIgH3 domain profile.
Bradi4g34420.1	I1IRI7	BRADI4G34420	1	1	1	Signaling	fasciclin-like arabinogalactan protein (FLA)	fasciclin-like arabinogalactan protein	TP: Signal peptide/SP: Signal peptide	Signal peptide : Y	ER	1	nd	Yes	highly probable	PF02469 Fasciclin domain	IPR000782 FAS1 domain	PS00001 ASN_GLYCOSYLATION N-glycosylation site. PS00004 CAMP_PHOSPHO_SITE cAMP- and cGMP-dependent protein kinase phosphorylation site. PS00005 PKC_PHOSPHO_SITE Protein kinase C phosphorylation site. PS00006 CK2_PHOSPHO_SITE Casein kinase II phosphorylation site. PS00007 TYR_PHOSPHO_SITE Tyrosine kinase phosphorylation site. PS00008 MYRISTYL N-myristoylation site. PS50312 ASP_RICH Aspartic acid-r…
Bradi5g18950.1	I1J0T5	BRADI5G18950	1	1	1	Signaling	fasciclin-like arabinogalactan protein (FLA)	fasciclin-like arabinogalactan protein	TP: Signal peptide/SP: Signal peptide	Signal peptide : Y	ER	2	nd	Yes	highly probable	PF02469 Fasciclin domain	IPR000782 FAS1 domain	PS00001 ASN_GLYCOSYLATION N-glycosylation site. PS00005 PKC_PHOSPHO_SITE Protein kinase C phosphorylation site. PS00006 CK2_PHOSPHO_SITE Casein kinase II phosphorylation site. PS00007 TYR_PHOSPHO_SITE Tyrosine kinase phosphorylation site. PS00008 MYRISTYL N-myristoylation site. PS00009 AMIDATION Amidation site. PS50099 PRO_RICH Proline-rich region profile. PS50213 FAS1 FAS1/BIgH3 domain profile.
Bradi2g53540.1	I1HSW7	BRADI2G53540	1	0	0	Signaling	LRR-RLK	leucine-rich repeat receptor protein kinase	TP: Signal peptide/SP: Signal peptide	Signal peptide : Y	ER	2	nd	No	not probable	PF08263 Leucine rich repeat N-terminal domain PF00560 Leucine Rich Repeat 17-38 40-61 PF00069 Protein kinase domain PF13855 Leucine rich repeat	IPR013210 Leucine-rich repeat-containing N-terminal, type 2 IPR001611 Leucine-rich repeat IPR000719 Protein kinase, catalytic domain IPR011009 Protein kinase-like domain IPR017441 Protein kinase, ATP binding site IPR003591 Leucine-rich repeat, typical subtype	PS00001 ASN_GLYCOSYLATION N-glycosylation site. PS00004 CAMP_PHOSPHO_SITE cAMP- and cGMP-dependent protein kinase phosphorylation site. PS00005 PKC_PHOSPHO_SITE Protein kinase C phosphorylation site. PS00006 CK2_PHOSPHO_SITE Casein kinase II phosphorylation site. PS00008 MYRISTYL N-myristoylation site. PS00009 AMIDATION Amidation site. PS00107 PROTEIN_KINASE_ATP Protein kinases ATP-binding region…
Bradi2g61247.1	I1HVC8	BRADI2G61247	1	1	0	Signaling	LRR-RLK	leucine-rich repeat receptor protein kinase	TP: Signal peptide/SP: Signal peptide	Signal peptide : Y	ER	2	nd	No	not probable	PF00069 Protein kinase domain PF00560 Leucine Rich Repeat 17-38 40-61 PF08263 Leucine rich repeat N-terminal domain PF13504 Leucine rich repeat PF13516 Leucine Rich repeat PF13855 Leucine rich repeat	IPR013210 Leucine-rich repeat-containing N-terminal, type 2 IPR000719 Protein kinase, catalytic domain IPR001611 Leucine-rich repeat IPR011009 Protein kinase-like domain	PS00008 MYRISTYL N-myristoylation site. PS00006 CK2_PHOSPHO_SITE Casein kinase II phosphorylation site. PS00001 ASN_GLYCOSYLATION N-glycosylation site. PS50011 PROTEIN_KINASE_DOM Protein kinase domain profile. PS00009 AMIDATION Amidation site. PS00005 PKC_PHOSPHO_SITE Protein kinase C phosphorylation site. PS00004 CAMP_PHOSPHO_SITE cAMP- and cGMP-dependent protein kinase phosphorylation site.
Bradi5g12540.1	I1IYJ0	BRADI5G12540	1	1	0	Signaling	LRR-RLK	leucine-rich repeat receptor protein kinase	TP: Signal peptide/SP: Signal peptide	Signal peptide : Y	ER	1	nd	No	not probable	PF00069 Protein kinase domain PF08263 Leucine rich repeat N-terminal domain PF13516 Leucine Rich repeat	IPR013210 Leucine-rich repeat-containing N-terminal, type 2 IPR000719 Protein kinase, catalytic domain IPR011009 Protein kinase-like domain IPR017441 Protein kinase, ATP binding site	PS00001 ASN_GLYCOSYLATION N-glycosylation site. PS00004 CAMP_PHOSPHO_SITE cAMP- and cGMP-dependent protein kinase phosphorylation site. PS00005 PKC_PHOSPHO_SITE Protein kinase C phosphorylation site. PS00006 CK2_PHOSPHO_SITE Casein kinase II phosphorylation site. PS00008 MYRISTYL N-myristoylation site. PS00009 AMIDATION Amidation site. PS50099 PRO_RICH Proline-rich region profile. PS00850 GLY_RAD…
Bradi5g24060.1	I1J2M0	BRADI5G24060	1	1	0	Signaling	LRR-RLK	leucine-rich repeat receptor protein kinase	TP: Signal peptide/SP: Signal peptide	Signal peptide : Y	ER	1	nd	No	not probable	PF13855 Leucine rich repeat PF00069 Protein kinase domain	IPR000719 Protein kinase, catalytic domain IPR011009 Protein kinase-like domain	PS00001 ASN_GLYCOSYLATION N-glycosylation site. PS00004 CAMP_PHOSPHO_SITE cAMP- and cGMP-dependent protein kinase phosphorylation site. PS00005 PKC_PHOSPHO_SITE Protein kinase C phosphorylation site. PS00006 CK2_PHOSPHO_SITE Casein kinase II phosphorylation site. PS00008 MYRISTYL N-myristoylation site. PS00009 AMIDATION Amidation site. PS50011 PROTEIN_KINASE_DOM Protein kinase domain profile.
Bradi4g19600.1	I1ILV2	BRADI4G19600	1	0	1	Signaling	LRR-RLK	leucine-rich repeat receptor protein kinase	TP: Signal peptide/SP: Signal peptide	Signal peptide : Y	ER	1	nd	No	not probable	PF08263 Leucine rich repeat N-terminal domain PF13516 Leucine Rich repeat PF12799 Leucine Rich repeats (2 copies) PF00069 Protein kinase domain	IPR025875 Leucine rich repeat 4 IPR000719 Protein kinase, catalytic domain IPR013210 Leucine-rich repeat-containing N-terminal, type 2 IPR008271 Serine/threonine-protein kinase, active site IPR013320 Concanavalin A-like lectin/glucanase, subgroup IPR011009 Protein kinase-like domain IPR017441 Protein kinase, ATP binding site	PS00001 ASN_GLYCOSYLATION N-glycosylation site. PS00004 CAMP_PHOSPHO_SITE cAMP- and cGMP-dependent protein kinase phosphorylation site. PS00005 PKC_PHOSPHO_SITE Protein kinase C phosphorylation site. PS00006 CK2_PHOSPHO_SITE Casein kinase II phosphorylation site. PS00008 MYRISTYL N-myristoylation site. PS00009 AMIDATION Amidation site. PS00107 PROTEIN_KINASE_ATP Protein kinases ATP-binding region…
Bradi1g11430.1	I1GP81	BRADI1G11430	1	1	1	Signaling	LRR-RLK	leucine-rich repeat receptor protein kinase	TP: Signal peptide/SP: Signal peptide	Signal peptide : Y	ER	1	nd	No	not probable	PF08263 Leucine rich repeat N-terminal domain PF00069 Protein kinase domain	IPR013210 Leucine-rich repeat-containing N-terminal, type 2 IPR000719 Protein kinase, catalytic domain IPR011009 Protein kinase-like domain	PS00001 ASN_GLYCOSYLATION N-glycosylation site. PS00003 SULFATION Tyrosine sulfation site. PS00004 CAMP_PHOSPHO_SITE cAMP- and cGMP-dependent protein kinase phosphorylation site. PS00005 PKC_PHOSPHO_SITE Protein kinase C phosphorylation site. PS00006 CK2_PHOSPHO_SITE Casein kinase II phosphorylation site. PS00008 MYRISTYL N-myristoylation site. PS00009 AMIDATION Amidation site. PS50011 PROTEIN_KI…
Bradi1g54280.1	I1H2Q2	BRADI1G54280	1	1	1	Signaling	LRR-RLK	leucine-rich repeat receptor protein kinase	TP: Signal peptide/SP: Signal peptide	Signal peptide : Y	ER	1	nd	No	not probable	PF08263 Leucine rich repeat N-terminal domain PF13516 Leucine Rich repeat PF00069 Protein kinase domain PF00560 Leucine Rich Repeat 17-38 40-61 PF13855 Leucine rich repeat	IPR013210 Leucine-rich repeat-containing N-terminal, type 2 IPR000719 Protein kinase, catalytic domain IPR001611 Leucine-rich repeat IPR011009 Protein kinase-like domain	PS00001 ASN_GLYCOSYLATION N-glycosylation site. PS00004 CAMP_PHOSPHO_SITE cAMP- and cGMP-dependent protein kinase phosphorylation site. PS00005 PKC_PHOSPHO_SITE Protein kinase C phosphorylation site. PS00006 CK2_PHOSPHO_SITE Casein kinase II phosphorylation site. PS00008 MYRISTYL N-myristoylation site. PS00016 RGD Cell attachment sequence. PS50011 PROTEIN_KINASE_DOM Protein kinase domain profile.
Bradi1g76660.1	I1HA83	BRADI1G76660	1	1	1	Signaling	LRR-RLK	leucine-rich repeat receptor protein kinase	TP: Signal peptide/SP: Signal peptide	Signal peptide : Y	ER	2	nd	No	not probable	PF08263 Leucine rich repeat N-terminal domain PF13516 Leucine Rich repeat PF00560 Leucine Rich Repeat 17-38 40-61 PF13855 Leucine rich repeat PF00069 Protein kinase domain	IPR013210 Leucine-rich repeat-containing N-terminal, type 2 IPR000719 Protein kinase, catalytic domain IPR001611 Leucine-rich repeat IPR011009 Protein kinase-like domain	PS00001 ASN_GLYCOSYLATION N-glycosylation site. PS00003 SULFATION Tyrosine sulfation site. PS00005 PKC_PHOSPHO_SITE Protein kinase C phosphorylation site. PS00006 CK2_PHOSPHO_SITE Casein kinase II phosphorylation site. PS00007 TYR_PHOSPHO_SITE Tyrosine kinase phosphorylation site. PS00008 MYRISTYL N-myristoylation site. PS00009 AMIDATION Amidation site. PS50011 PROTEIN_KINASE_DOM Protein kinase d…
Bradi2g02290.1	I1HBQ9	BRADI2G02290	1	1	1	Signaling	LRR-RLK	leucine-rich repeat receptor protein kinase	TP: Signal peptide/SP: Signal peptide	Signal peptide : Y	ER	2	nd	No	not probable	PF08263 Leucine rich repeat N-terminal domain PF00069 Protein kinase domain	IPR013210 Leucine-rich repeat-containing N-terminal, type 2 IPR000719 Protein kinase, catalytic domain IPR011009 Protein kinase-like domain IPR017441 Protein kinase, ATP binding site	PS00001 ASN_GLYCOSYLATION N-glycosylation site. PS00002 GLYCOSAMINOGLYCAN Glycosaminoglycan attachment site. PS00005 PKC_PHOSPHO_SITE Protein kinase C phosphorylation site. PS00006 CK2_PHOSPHO_SITE Casein kinase II phosphorylation site. PS00007 TYR_PHOSPHO_SITE Tyrosine kinase phosphorylation site. PS00008 MYRISTYL N-myristoylation site. PS00009 AMIDATION Amidation site. PS50310 ALA_RICH Alanine-…
Bradi2g43110.1	I1HP99	BRADI2G43110	1	1	1	Signaling	LRR-RLK	leucine-rich repeat receptor protein kinase	TP: Signal peptide/SP: Signal peptide	Signal peptide : Y	ER	1	nd	No	not probable	PF00560 Leucine Rich Repeat 17-38 40-61 PF08263 Leucine rich repeat N-terminal domain PF00069 Protein kinase domain	IPR000719 Protein kinase, catalytic domain IPR001611 Leucine-rich repeat IPR013210 Leucine-rich repeat-containing N-terminal, type 2 IPR011009 Protein kinase-like domain	PS00001 ASN_GLYCOSYLATION N-glycosylation site. PS00004 CAMP_PHOSPHO_SITE cAMP- and cGMP-dependent protein kinase phosphorylation site. PS00005 PKC_PHOSPHO_SITE Protein kinase C phosphorylation site. PS00006 CK2_PHOSPHO_SITE Casein kinase II phosphorylation site. PS00008 MYRISTYL N-myristoylation site. PS00009 AMIDATION Amidation site. PS00013 PROKAR_LIPOPROTEIN Prokaryotic membrane lipoprotein l…
Bradi3g53350.1	I1ID77	BRADI3G53350	1	1	1	Signaling	LRR-RLK	leucine-rich repeat receptor protein kinase	TP: Mitochondrial/SP: Signal peptide	Signal peptide : Y	possibly ER	2	nd	No	not probable	PF08263 Leucine rich repeat N-terminal domain PF13855 Leucine rich repeat PF12799 Leucine Rich repeats (2 copies) PF00069 Protein kinase domain	IPR013210 Leucine-rich repeat-containing N-terminal, type 2 IPR025875 Leucine rich repeat 4 IPR000719 Protein kinase, catalytic domain IPR008271 Serine/threonine-protein kinase, active site IPR013320 Concanavalin A-like lectin/glucanase, subgroup IPR011009 Protein kinase-like domain IPR017441 Protein kinase, ATP binding site IPR003591 Leucine-rich repeat, typical subtype	PS00001 ASN_GLYCOSYLATION N-glycosylation site. PS00003 SULFATION Tyrosine sulfation site. PS00004 CAMP_PHOSPHO_SITE cAMP- and cGMP-dependent protein kinase phosphorylation site. PS00005 PKC_PHOSPHO_SITE Protein kinase C phosphorylation site. PS00006 CK2_PHOSPHO_SITE Casein kinase II phosphorylation site. PS00008 MYRISTYL N-myristoylation site. PS00009 AMIDATION Amidation site. PS50310 ALA_RICH A…
Bradi4g44797.1	I1IV56	BRADI4G44797	1	1	1	Signaling	LRR-RLK	leucine-rich repeat receptor protein kinase	TP: Signal peptide/SP: Signal peptide	Signal peptide : Y	ER	1	nd	No	not probable	PF08263 Leucine rich repeat N-terminal domain PF12799 Leucine Rich repeats (2 copies) PF00069 Protein kinase domain	IPR013210 Leucine-rich repeat-containing N-terminal, type 2 IPR025875 Leucine rich repeat 4 IPR000719 Protein kinase, catalytic domain IPR011009 Protein kinase-like domain	PS00005 PKC_PHOSPHO_SITE Protein kinase C phosphorylation site. PS00004 CAMP_PHOSPHO_SITE cAMP- and cGMP-dependent protein kinase phosphorylation site. PS00001 ASN_GLYCOSYLATION N-glycosylation site. PS00008 MYRISTYL N-myristoylation site. PS00006 CK2_PHOSPHO_SITE Casein kinase II phosphorylation site. PS50011 PROTEIN_KINASE_DOM Protein kinase domain profile. PS00009 AMIDATION Amidation site.
Bradi5g13960.1	I1IZ22	BRADI5G13960	1	1	1	Signaling	LRR-RLK	leucine-rich repeat receptor protein kinase	TP: Signal peptide/SP: Signal peptide	Signal peptide : Y	ER	1	nd	No	not probable	PF00560 Leucine Rich Repeat 17-38 40-61 PF07714 Protein tyrosine kinase PF08263 Leucine rich repeat N-terminal domain PF13516 Leucine Rich repeat	IPR013210 Leucine-rich repeat-containing N-terminal, type 2 IPR001611 Leucine-rich repeat IPR001245 Serine-threonine/tyrosine-protein kinase catalytic domain IPR011009 Protein kinase-like domain IPR000719 Protein kinase, catalytic domain	PS00001 ASN_GLYCOSYLATION N-glycosylation site. PS00003 SULFATION Tyrosine sulfation site. PS00004 CAMP_PHOSPHO_SITE cAMP- and cGMP-dependent protein kinase phosphorylation site. PS00005 PKC_PHOSPHO_SITE Protein kinase C phosphorylation site. PS00006 CK2_PHOSPHO_SITE Casein kinase II phosphorylation site. PS00008 MYRISTYL N-myristoylation site. PS00009 AMIDATION Amidation site. PS50011 PROTEIN_KI…
Bradi5g15070.1	I1IZF9	BRADI5G15070	1	1	1	Signaling	LRR-RLK	leucine-rich repeat receptor protein kinase	TP: Signal peptide/SP: Signal peptide	Signal peptide : Y	ER	1	nd	No	not probable	PF00069 Protein kinase domain PF00560 Leucine Rich Repeat 17-38 40-61 PF08263 Leucine rich repeat N-terminal domain PF13855 Leucine rich repeat	IPR013210 Leucine-rich repeat-containing N-terminal, type 2 IPR001611 Leucine-rich repeat IPR000719 Protein kinase, catalytic domain IPR008271 Serine/threonine-protein kinase, active site IPR013320 Concanavalin A-like lectin/glucanase, subgroup IPR011009 Protein kinase-like domain	PS00001 ASN_GLYCOSYLATION N-glycosylation site. PS00004 CAMP_PHOSPHO_SITE cAMP- and cGMP-dependent protein kinase phosphorylation site. PS00005 PKC_PHOSPHO_SITE Protein kinase C phosphorylation site. PS00006 CK2_PHOSPHO_SITE Casein kinase II phosphorylation site. PS00007 TYR_PHOSPHO_SITE Tyrosine kinase phosphorylation site. PS00008 MYRISTYL N-myristoylation site. PS00108 PROTEIN_KINASE_ST Serine…
Bradi5g19017.1	I1J0U3	BRADI5G19017	1	1	1	Signaling	LRR-RLK	leucine-rich repeat receptor protein kinase	TP: Signal peptide/SP: Signal peptide	Signal peptide : Y	ER	1	nd	No	not probable	PF00069 Protein kinase domain PF00560 Leucine Rich Repeat 17-38 40-61 PF08263 Leucine rich repeat N-terminal domain PF12799 Leucine Rich repeats (2 copies) PF13855 Leucine rich repeat	IPR013210 Leucine-rich repeat-containing N-terminal, type 2 IPR000719 Protein kinase, catalytic domain IPR001611 Leucine-rich repeat IPR025875 Leucine rich repeat 4 IPR013320 Concanavalin A-like lectin/glucanase, subgroup IPR008271 Serine/threonine-protein kinase, active site IPR011009 Protein kinase-like domain IPR003591 Leucine-rich repeat, typical subtype	PS00001 ASN_GLYCOSYLATION N-glycosylation site. PS00008 MYRISTYL N-myristoylation site. PS00006 CK2_PHOSPHO_SITE Casein kinase II phosphorylation site. PS50011 PROTEIN_KINASE_DOM Protein kinase domain profile. PS00108 PROTEIN_KINASE_ST Serine/Threonine protein kinases active-site signature. PS00009 AMIDATION Amidation site. PS00005 PKC_PHOSPHO_SITE Protein kinase C phosphorylation site. PS00004 C…
Bradi1g63320.1	I1H5T3	BRADI1G63320	1	1	1	Signaling		lectin receptor kinase (malectin domain)	TP: Signal peptide/SP: Signal peptide	Signal peptide : Y	ER	2	nd	No	not probable	PF07714 Protein tyrosine kinase PF12819 Carbohydrate-binding protein of the ER	IPR001245 Serine-threonine/tyrosine-protein kinase catalytic domain IPR024788 Malectin-like carbohydrate-binding domain IPR008271 Serine/threonine-protein kinase, active site IPR013320 Concanavalin A-like lectin/glucanase, subgroup IPR011009 Protein kinase-like domain IPR000719 Protein kinase, catalytic domain IPR017441 Protein kinase, ATP binding site	PS00001 ASN_GLYCOSYLATION N-glycosylation site. PS00004 CAMP_PHOSPHO_SITE cAMP- and cGMP-dependent protein kinase phosphorylation site. PS00005 PKC_PHOSPHO_SITE Protein kinase C phosphorylation site. PS00006 CK2_PHOSPHO_SITE Casein kinase II phosphorylation site. PS00007 TYR_PHOSPHO_SITE Tyrosine kinase phosphorylation site. PS00008 MYRISTYL N-myristoylation site. PS00009 AMIDATION Amidation site…
Bradi2g42477.1	I1HP24	BRADI2G42477	1	1	1	Structural proteins	leucine-rich repeat extensin (LRX)	LRR-extensin	TP: Signal peptide/SP: Signal peptide	Signal peptide : Y	ER	0	nd	No	not probable	PF08263 Leucine rich repeat N-terminal domain PF13855 Leucine rich repeat PF12799 Leucine Rich repeats (2 copies)	IPR013210 Leucine-rich repeat-containing N-terminal, type 2 IPR025875 Leucine rich repeat 4 IPR001611 Leucine-rich repeat	PS50099 PRO_RICH Proline-rich region profile. PS00008 MYRISTYL N-myristoylation site. PS00007 TYR_PHOSPHO_SITE Tyrosine kinase phosphorylation site. PS00006 CK2_PHOSPHO_SITE Casein kinase II phosphorylation site. PS00005 PKC_PHOSPHO_SITE Protein kinase C phosphorylation site. PS00001 ASN_GLYCOSYLATION N-glycosylation site.
Bradi3g03370.1	I1HX15	BRADI3G03370	1	1	1	Structural proteins	leucine-rich repeat extensin (LRX)	LRR-extensin	TP: Signal peptide/SP: Signal peptide	Signal peptide : Y	ER	0	nd	No	not probable	PF13855 Leucine rich repeat	-	PS00001 ASN_GLYCOSYLATION N-glycosylation site. PS00004 CAMP_PHOSPHO_SITE cAMP- and cGMP-dependent protein kinase phosphorylation site. PS00005 PKC_PHOSPHO_SITE Protein kinase C phosphorylation site. PS00006 CK2_PHOSPHO_SITE Casein kinase II phosphorylation site. PS00008 MYRISTYL N-myristoylation site. PS50099 PRO_RICH Proline-rich region profile. PS50324 SER_RICH Serine-rich region profile.
Bradi3g56630.2	I1IEE7	BRADI3G56630	0	1	0	Unknown function		expressed protein	TP: Signal peptide/SP: Signal peptide	Signal peptide : Y	ER	1	nd	Yes	highly probable	-	-	PS00005 PKC_PHOSPHO_SITE Protein kinase C phosphorylation site. PS00008 MYRISTYL N-myristoylation site.
Bradi3g01010.1	I1HW73	BRADI3G01010	0	0	1	Unknown function		expressed protein	TP: Signal peptide/SP: Signal peptide	Signal peptide : Y	ER	1	nd	No	not probable	-	-	PS00005 PKC_PHOSPHO_SITE Protein kinase C phosphorylation site. PS00006 CK2_PHOSPHO_SITE Casein kinase II phosphorylation site. PS00008 MYRISTYL N-myristoylation site. PS00009 AMIDATION Amidation site. PS50311 CYS_RICH Cysteine-rich region profile. PS00615 C_TYPE_LECTIN_1 C-type lectin domain signature. PS00028 ZINC_FINGER_C2H2_1 Zinc finger C2H2 type domain signature.
Bradi4g15230.1	I1IKU8	BRADI4G15230	0	0	1	Unknown function		expressed protein	TP: Signal peptide/SP: Signal peptide	Signal peptide : Y	ER	1	nd	Yes	not probable	-	-	PS00004 CAMP_PHOSPHO_SITE cAMP- and cGMP-dependent protein kinase phosphorylation site. PS00005 PKC_PHOSPHO_SITE Protein kinase C phosphorylation site. PS00006 CK2_PHOSPHO_SITE Casein kinase II phosphorylation site. PS00008 MYRISTYL N-myristoylation site. PS00015 NUCLEAR Bipartite nuclear targeting sequence.
Bradi1g19660.1	I1GRS1	BRADI1G19660	1	1	0	Unknown function		expressed protein	TP: Signal peptide/SP: Signal peptide	Signal peptide : Y	ER	0	nd	Yes	highly probable	-	-	PS00001 ASN_GLYCOSYLATION N-glycosylation site. PS00005 PKC_PHOSPHO_SITE Protein kinase C phosphorylation site. PS00006 CK2_PHOSPHO_SITE Casein kinase II phosphorylation site. PS00008 MYRISTYL N-myristoylation site.
Bradi3g22595.1	I1I3E1	BRADI3G22595	0	1	1	Unknown function		expressed protein	TP: Signal peptide/SP: Signal peptide	Signal peptide : Y	ER	1	nd	No	not probable	-	-	PS00005 PKC_PHOSPHO_SITE Protein kinase C phosphorylation site.
Bradi1g01620.1	I1GKV1	BRADI1G01620	1	1	1	Unknown function		expressed protein	TP: _/SP: Signal peptide	Signal peptide : Y	ER	0	nd	No	not probable	-	-	PS00001 ASN_GLYCOSYLATION N-glycosylation site. PS00003 SULFATION Tyrosine sulfation site. PS00005 PKC_PHOSPHO_SITE Protein kinase C phosphorylation site. PS00006 CK2_PHOSPHO_SITE Casein kinase II phosphorylation site. PS00008 MYRISTYL N-myristoylation site.
Bradi1g38120.1	I1GY30	BRADI1G38120	1	1	1	Unknown function		expressed protein	TP: Signal peptide/SP: Signal peptide	Signal peptide : Y	ER	0	nd	No	not probable	-	-	PS00005 PKC_PHOSPHO_SITE Protein kinase C phosphorylation site. PS00006 CK2_PHOSPHO_SITE Casein kinase II phosphorylation site. PS00008 MYRISTYL N-myristoylation site. PS50315 GLY_RICH Glycine-rich region profile. PS00342 MICROBODIES_CTER Microbodies C-terminal targeting signal.
Bradi1g48477.1	I1H0R7	BRADI1G48477	1	1	1	Unknown function		expressed protein	TP: Mitochondrial/SP: Signal peptide	Signal peptide : Y	ER	0	nd	No	not probable	PF12695 Alpha/beta hydrolase family	-	PS00008 MYRISTYL N-myristoylation site. PS00007 TYR_PHOSPHO_SITE Tyrosine kinase phosphorylation site. PS00006 CK2_PHOSPHO_SITE Casein kinase II phosphorylation site. PS00005 PKC_PHOSPHO_SITE Protein kinase C phosphorylation site. PS00001 ASN_GLYCOSYLATION N-glycosylation site. PS00017 ATP_GTP_A ATP/GTP-binding site motif A (P-loop).
Bradi1g50810.1	I1H1J5	BRADI1G50810	1	1	1	Unknown function		expressed protein	TP: Signal peptide/SP: Signal peptide	Signal peptide : Y	ER	1	nd	No	lowly probable	-	-	PS00003 SULFATION Tyrosine sulfation site. PS00004 CAMP_PHOSPHO_SITE cAMP- and cGMP-dependent protein kinase phosphorylation site. PS00005 PKC_PHOSPHO_SITE Protein kinase C phosphorylation site. PS00006 CK2_PHOSPHO_SITE Casein kinase II phosphorylation site. PS00007 TYR_PHOSPHO_SITE Tyrosine kinase phosphorylation site. PS00008 MYRISTYL N-myristoylation site. PS00009 AMIDATION Amidation site. PS5…
Bradi1g54920.1	I1H2X4	BRADI1G54920	1	1	1	Unknown function		expressed protein	TP: Signal peptide/SP: Signal peptide	Signal peptide : Y	ER	0	nd	No	highly probable	-	-	PS00001 ASN_GLYCOSYLATION N-glycosylation site. PS00003 SULFATION Tyrosine sulfation site. PS00005 PKC_PHOSPHO_SITE Protein kinase C phosphorylation site. PS00006 CK2_PHOSPHO_SITE Casein kinase II phosphorylation site. PS00008 MYRISTYL N-myristoylation site.
Bradi3g20060.1	I1I2P6	BRADI3G20060	1	1	1	Unknown function		expressed protein	TP: Signal peptide/SP: Signal peptide	Signal peptide : Y	ER	1	nd	No	not probable	PF00168 C2 domain	IPR000008 C2 calcium-dependent membrane targeting IPR020477 C2 domain IPR018029 C2 membrane targeting protein IPR008973 C2 calcium/lipid-binding domain, CaLB	PS00001 ASN_GLYCOSYLATION N-glycosylation site. PS00004 CAMP_PHOSPHO_SITE cAMP- and cGMP-dependent protein kinase phosphorylation site. PS00005 PKC_PHOSPHO_SITE Protein kinase C phosphorylation site. PS00006 CK2_PHOSPHO_SITE Casein kinase II phosphorylation site. PS00008 MYRISTYL N-myristoylation site. PS50004 C2_DOMAIN_2 C2-domain profile.
Bradi3g22590.2	I1I3E0	BRADI3G22590	1	1	1	Unknown function		expressed protein	TP: Signal peptide/SP: Signal peptide	Signal peptide : Y	ER	1	nd	No	lowly probable	-	-	PS00004 CAMP_PHOSPHO_SITE cAMP- and cGMP-dependent protein kinase phosphorylation site. PS00005 PKC_PHOSPHO_SITE Protein kinase C phosphorylation site. PS00008 MYRISTYL N-myristoylation site. PS00009 AMIDATION Amidation site. PS00099 THIOLASE_3 Thiolases active site.
Bradi4g04190.1	I1IHC7	BRADI4G04190	1	1	1	Unknown function		expressed protein	TP: Signal peptide/SP: Signal peptide	Signal peptide : Y	ER	1	nd	No	not probable	-	-	PS00005 PKC_PHOSPHO_SITE Protein kinase C phosphorylation site. PS00008 MYRISTYL N-myristoylation site.
Bradi4g04200.1	I1IHC8	BRADI4G04200	1	1	1	Unknown function		expressed protein	TP: Signal peptide/SP: Signal peptide	Signal peptide : Y	ER	0	nd	No	not probable	-	-	PS00005 PKC_PHOSPHO_SITE Protein kinase C phosphorylation site. PS00008 MYRISTYL N-myristoylation site.
Bradi4g04210.1	I1IHC9	BRADI4G04210	1	1	1	Unknown function		expressed protein	TP: Signal peptide/SP: Signal peptide	Signal peptide : Y	ER	0	nd	No	not probable	-	-	PS00005 PKC_PHOSPHO_SITE Protein kinase C phosphorylation site. PS00006 CK2_PHOSPHO_SITE Casein kinase II phosphorylation site. PS00008 MYRISTYL N-myristoylation site.
Bradi4g07637.1	I1IIH9	BRADI4G07637	1	1	1	Unknown function		expressed protein	TP: Signal peptide/SP: Signal peptide	Signal peptide : Y	ER	0	nd	Yes	not probable	-	-	PS00006 CK2_PHOSPHO_SITE Casein kinase II phosphorylation site. PS00005 PKC_PHOSPHO_SITE Protein kinase C phosphorylation site. PS00008 MYRISTYL N-myristoylation site. PS00004 CAMP_PHOSPHO_SITE cAMP- and cGMP-dependent protein kinase phosphorylation site. PS00001 ASN_GLYCOSYLATION N-glycosylation site.
Bradi5g08430.1	I1IX70	BRADI5G08430	1	1	1	Unknown function		expressed protein	TP: Signal peptide/SP: Signal peptide	Signal peptide : Y	ER	1	nd	No	not probable	-	-	PS00005 PKC_PHOSPHO_SITE Protein kinase C phosphorylation site. PS00006 CK2_PHOSPHO_SITE Casein kinase II phosphorylation site. PS00008 MYRISTYL N-myristoylation site.
Bradi4g17047.1	I1ILC8	BRADI4G17047	0	0	1	Unknown function		expressed protein (amidase domain)	TP: Mitochondrial/SP: Signal peptide	Signal peptide : Y	ER	0	nd	No	not probable	PF01425 Amidase	IPR000120 Amidase IPR023631 Amidase signature domain	PS00008 MYRISTYL N-myristoylation site. PS00007 TYR_PHOSPHO_SITE Tyrosine kinase phosphorylation site. PS00006 CK2_PHOSPHO_SITE Casein kinase II phosphorylation site. PS00005 PKC_PHOSPHO_SITE Protein kinase C phosphorylation site. PS00004 CAMP_PHOSPHO_SITE cAMP- and cGMP-dependent protein kinase phosphorylation site. PS00001 ASN_GLYCOSYLATION N-glycosylation site.
Bradi1g71350.1	I1H8K5	BRADI1G71350	0	0	1	Unknown function		expressed protein (cupin domain)	TP: Signal peptide/SP: Signal peptide	Signal peptide : Y	ER	0	nd	No	not probable	PF00190 Cupin	IPR006045 Cupin 1 IPR011051 RmlC-like cupin domain IPR014710 RmlC-like jelly roll fold	PS00001 ASN_GLYCOSYLATION N-glycosylation site. PS00003 SULFATION Tyrosine sulfation site. PS00004 CAMP_PHOSPHO_SITE cAMP- and cGMP-dependent protein kinase phosphorylation site. PS00005 PKC_PHOSPHO_SITE Protein kinase C phosphorylation site. PS00006 CK2_PHOSPHO_SITE Casein kinase II phosphorylation site. PS00008 MYRISTYL N-myristoylation site. PS00009 AMIDATION Amidation site. PS50323 ARG_RICH A…
Bradi2g40840.1	I1HNH9	BRADI2G40840	0	0	1	Unknown function		expressed protein (cupin domain)	TP: Signal peptide/SP: Signal peptide	Signal peptide : Y	ER	0	nd	No	not probable	PF00190 Cupin	IPR006045 Cupin 1 IPR011051 RmlC-like cupin domain IPR006044 11-S seed storage protein, plant IPR022379 11-S seed storage protein, conserved site IPR014710 RmlC-like jelly roll fold	PS00001 ASN_GLYCOSYLATION N-glycosylation site. PS00003 SULFATION Tyrosine sulfation site. PS00005 PKC_PHOSPHO_SITE Protein kinase C phosphorylation site. PS00006 CK2_PHOSPHO_SITE Casein kinase II phosphorylation site. PS00007 TYR_PHOSPHO_SITE Tyrosine kinase phosphorylation site. PS00008 MYRISTYL N-myristoylation site. PS00016 RGD Cell attachment sequence. PS00305 11S_SEED_STORAGE 11-S plant see…
Bradi4g28220.1	I1IPF2	BRADI4G28220	0	0	1	Unknown function		expressed protein (cupin domain)	TP: Signal peptide/SP: Signal peptide	Signal peptide : Y	ER	1	nd	No	not probable	PF00190 Cupin	IPR006045 Cupin 1 IPR011051 RmlC-like cupin domain IPR006044 11-S seed storage protein, plant IPR014710 RmlC-like jelly roll fold	PS00001 ASN_GLYCOSYLATION N-glycosylation site. PS00003 SULFATION Tyrosine sulfation site. PS00004 CAMP_PHOSPHO_SITE cAMP- and cGMP-dependent protein kinase phosphorylation site. PS00005 PKC_PHOSPHO_SITE Protein kinase C phosphorylation site. PS00006 CK2_PHOSPHO_SITE Casein kinase II phosphorylation site. PS00008 MYRISTYL N-myristoylation site.
Bradi1g63180.1	I1H5R4	BRADI1G63180	1	0	1	Unknown function		expressed protein (cupin domain)	TP: Mitochondrial/SP: Signal peptide	Signal peptide : Y	ER	0	nd	No	not probable	PF00190 Cupin	IPR006045 Cupin 1 IPR011051 RmlC-like cupin domain IPR014710 RmlC-like jelly roll fold	PS00001 ASN_GLYCOSYLATION N-glycosylation site. PS00005 PKC_PHOSPHO_SITE Protein kinase C phosphorylation site. PS00006 CK2_PHOSPHO_SITE Casein kinase II phosphorylation site. PS00008 MYRISTYL N-myristoylation site. PS00016 RGD Cell attachment sequence.
Bradi1g05910.1	I1GMC8	BRADI1G05910	1	1	1	Unknown function		expressed protein (cupin domain)	TP: Signal peptide/SP: Signal peptide	Signal peptide : Y	ER	0	nd	No	not probable	PF00190 Cupin	IPR006045 Cupin 1 IPR011051 RmlC-like cupin domain IPR014710 RmlC-like jelly roll fold	PS00001 ASN_GLYCOSYLATION N-glycosylation site. PS00003 SULFATION Tyrosine sulfation site. PS00004 CAMP_PHOSPHO_SITE cAMP- and cGMP-dependent protein kinase phosphorylation site. PS00005 PKC_PHOSPHO_SITE Protein kinase C phosphorylation site. PS00006 CK2_PHOSPHO_SITE Casein kinase II phosphorylation site. PS00008 MYRISTYL N-myristoylation site. PS00009 AMIDATION Amidation site. PS50323 ARG_RICH A…
Bradi1g13040.1	I1GPS5	BRADI1G13040	1	1	1	Unknown function		expressed protein (cupin domain)	TP: Signal peptide/SP: Signal peptide	Signal peptide : Y	ER	1	nd	Yes	not probable	PF00190 Cupin	IPR006045 Cupin 1 IPR011051 RmlC-like cupin domain IPR014710 RmlC-like jelly roll fold	PS00001 ASN_GLYCOSYLATION N-glycosylation site. PS00005 PKC_PHOSPHO_SITE Protein kinase C phosphorylation site. PS00006 CK2_PHOSPHO_SITE Casein kinase II phosphorylation site. PS00008 MYRISTYL N-myristoylation site. PS00009 AMIDATION Amidation site. PS50322 GLN_RICH Glutamine-rich region profile. PS00867 CPSASE_2 Carbamoyl-phosphate synthase subdomain signature 2.
Bradi3g44880.1	I1IA74	BRADI3G44880	1	1	1	Unknown function		expressed protein (cupin domain)	TP: Signal peptide/SP: Signal peptide	Signal peptide : Y	ER	0	nd	No	not probable	PF00190 Cupin	IPR006045 Cupin 1 IPR011051 RmlC-like cupin domain IPR001929 Germin IPR014710 RmlC-like jelly roll fold	PS00001 ASN_GLYCOSYLATION N-glycosylation site. PS00006 CK2_PHOSPHO_SITE Casein kinase II phosphorylation site. PS00008 MYRISTYL N-myristoylation site.
Bradi3g29580.1	I1I4Y8	BRADI3G29580	1	1	0	Unknown function		expressed protein (DPBB domain)	TP: Signal peptide/SP: Signal peptide	Signal peptide : Y	ER	1	nd	No	not probable	PF03330 Rare lipoprotein A (RlpA)-like double-psi beta-barrel	IPR009009 Barwin-related endoglucanase IPR014733 Barwin-like endoglucanase	PS00001 ASN_GLYCOSYLATION N-glycosylation site. PS00005 PKC_PHOSPHO_SITE Protein kinase C phosphorylation site. PS00006 CK2_PHOSPHO_SITE Casein kinase II phosphorylation site. PS00008 MYRISTYL N-myristoylation site. PS00009 AMIDATION Amidation site.
Bradi1g36027.1	I1GXB3	BRADI1G36027	1	1	1	Unknown function		expressed protein (DUF1680)	TP: Signal peptide/SP: Signal peptide	Signal peptide : Y	ER	0	nd	Yes	not probable	PF07944 Putative glycosyl hydrolase of unknown function (DUF1680)	IPR012878 Protein of unknown function DUF1680	PS00005 PKC_PHOSPHO_SITE Protein kinase C phosphorylation site. PS00001 ASN_GLYCOSYLATION N-glycosylation site. PS00008 MYRISTYL N-myristoylation site. PS00007 TYR_PHOSPHO_SITE Tyrosine kinase phosphorylation site. PS00006 CK2_PHOSPHO_SITE Casein kinase II phosphorylation site.
Bradi3g07047.1	I1HYB6	BRADI3G07047	1	1	1	Unknown function		expressed protein (DUF1680)	TP: Signal peptide/SP: Signal peptide	Signal peptide : Y	ER	0	nd	No	not probable	PF07944 Putative glycosyl hydrolase of unknown function (DUF1680)	IPR012878 Protein of unknown function DUF1680 IPR008928 Six-hairpin glycosidase-like IPR012341 Six-hairpin glycosidase	PS00008 MYRISTYL N-myristoylation site. PS00006 CK2_PHOSPHO_SITE Casein kinase II phosphorylation site. PS00005 PKC_PHOSPHO_SITE Protein kinase C phosphorylation site. PS00001 ASN_GLYCOSYLATION N-glycosylation site. PS00007 TYR_PHOSPHO_SITE Tyrosine kinase phosphorylation site.
Bradi1g00920.1	I1GKL7	BRADI1G00920	1	1	1	Unknown function		expressed protein (DUF303)	TP: Signal peptide/SP: Signal peptide	Signal peptide : Y	ER	0	nd	No	not probable	PF03629 Domain of unknown function (DUF303)	IPR005181 Domain of unknown function DUF303, acetylesterase putative	PS00001 ASN_GLYCOSYLATION N-glycosylation site. PS00005 PKC_PHOSPHO_SITE Protein kinase C phosphorylation site. PS00007 TYR_PHOSPHO_SITE Tyrosine kinase phosphorylation site. PS00008 MYRISTYL N-myristoylation site.
Bradi1g00930.1	I1GKL8	BRADI1G00930	1	1	1	Unknown function		expressed protein (DUF303)	TP: Mitochondrial/SP: Signal peptide	Signal peptide : Y	ER	0	nd	No	not probable	PF03629 Domain of unknown function (DUF303)	IPR005181 Domain of unknown function DUF303, acetylesterase putative	PS00005 PKC_PHOSPHO_SITE Protein kinase C phosphorylation site. PS00006 CK2_PHOSPHO_SITE Casein kinase II phosphorylation site. PS00008 MYRISTYL N-myristoylation site.
Bradi2g58460.1	I1HUH3	BRADI2G58460	1	1	0	Unknown function		expressed protein (DUF538)	TP: Signal peptide/SP: Signal peptide	Signal peptide : Y	ER	0	nd	No	not probable	PF04398 Protein of unknown function, DUF538	IPR007493 Protein of unknown function DUF538	PS00001 ASN_GLYCOSYLATION N-glycosylation site. PS00005 PKC_PHOSPHO_SITE Protein kinase C phosphorylation site. PS00006 CK2_PHOSPHO_SITE Casein kinase II phosphorylation site. PS00008 MYRISTYL N-myristoylation site.
Bradi2g27900.1	I1HK79	BRADI2G27900	1	0	1	Unknown function		expressed protein (DUF538)	TP: Signal peptide/SP: Signal peptide	Signal peptide : Y	ER	0	nd	No	not probable	PF04398 Protein of unknown function, DUF538	IPR007493 Protein of unknown function DUF538	PS00001 ASN_GLYCOSYLATION N-glycosylation site. PS00005 PKC_PHOSPHO_SITE Protein kinase C phosphorylation site. PS00006 CK2_PHOSPHO_SITE Casein kinase II phosphorylation site. PS00008 MYRISTYL N-myristoylation site.
Bradi1g11992.1	I1GPE8	BRADI1G11992	1	1	1	Unknown function		expressed protein (DUF538)	TP: Signal peptide/SP: Signal peptide	Signal peptide : Y	ER	0	nd	Yes	probable	PF04398 Protein of unknown function, DUF538	IPR007493 Protein of unknown function DUF538	PS00008 MYRISTYL N-myristoylation site. PS00006 CK2_PHOSPHO_SITE Casein kinase II phosphorylation site. PS00005 PKC_PHOSPHO_SITE Protein kinase C phosphorylation site.
Bradi1g24510.1	I1GTD8	BRADI1G24510	1	1	1	Unknown function		expressed protein (DUF538)	TP: Signal peptide/SP: Signal peptide	Signal peptide : Y	ER	0	nd	No	not probable	PF04398 Protein of unknown function, DUF538	IPR007493 Protein of unknown function DUF538	PS00001 ASN_GLYCOSYLATION N-glycosylation site. PS00003 SULFATION Tyrosine sulfation site. PS00005 PKC_PHOSPHO_SITE Protein kinase C phosphorylation site. PS00006 CK2_PHOSPHO_SITE Casein kinase II phosphorylation site. PS00008 MYRISTYL N-myristoylation site.
Bradi1g25270.1	I1GTM9	BRADI1G25270	1	1	1	Unknown function		expressed protein (DUF538)	TP: Signal peptide/SP: Signal peptide	Signal peptide : Y	ER	1	nd	No	not probable	PF04398 Protein of unknown function, DUF538	IPR007493 Protein of unknown function DUF538	PS00001 ASN_GLYCOSYLATION N-glycosylation site. PS00004 CAMP_PHOSPHO_SITE cAMP- and cGMP-dependent protein kinase phosphorylation site. PS00006 CK2_PHOSPHO_SITE Casein kinase II phosphorylation site. PS00008 MYRISTYL N-myristoylation site.
Bradi4g21520.1	I1IMB2	BRADI4G21520	1	1	1	Unknown function		expressed protein (DUF538)	TP: Signal peptide/SP: Signal peptide	Signal peptide : Y	ER	0	nd	No	not probable	PF04398 Protein of unknown function, DUF538	IPR007493 Protein of unknown function DUF538	PS00001 ASN_GLYCOSYLATION N-glycosylation site. PS00005 PKC_PHOSPHO_SITE Protein kinase C phosphorylation site. PS00006 CK2_PHOSPHO_SITE Casein kinase II phosphorylation site. PS00008 MYRISTYL N-myristoylation site.
Bradi3g40830.1	I1I8S2	BRADI3G40830	1	1	1	Unknown function		expressed protein (DUF568)	TP: Signal peptide/SP: Signal peptide	Signal peptide : Y	ER	0	nd	Yes	highly probable	PF04526 Protein of unknown function (DUF568)	IPR017214 Uncharacterised conserved protein UCP037471 IPR005018 DOMON domain	PS00001 ASN_GLYCOSYLATION N-glycosylation site. PS00005 PKC_PHOSPHO_SITE Protein kinase C phosphorylation site. PS00006 CK2_PHOSPHO_SITE Casein kinase II phosphorylation site. PS00008 MYRISTYL N-myristoylation site. PS00009 AMIDATION Amidation site. PS50310 ALA_RICH Alanine-rich region profile. PS50836 DOMON DOMON domain profile.
Bradi5g14470.1	I1IZ83	BRADI5G14470	0	0	1	Unknown function		expressed protein (DUF642)	TP: Signal peptide/SP: Signal peptide	Signal peptide : Y	ER	1	nd	Yes	not probable	PF04862 Protein of unknown function (DUF642)	IPR006946 Protein of unknown function DUF642	PS00001 ASN_GLYCOSYLATION N-glycosylation site. PS00004 CAMP_PHOSPHO_SITE cAMP- and cGMP-dependent protein kinase phosphorylation site. PS00005 PKC_PHOSPHO_SITE Protein kinase C phosphorylation site. PS00006 CK2_PHOSPHO_SITE Casein kinase II phosphorylation site. PS00008 MYRISTYL N-myristoylation site.
Bradi2g50250.1	I1HRQ4	BRADI2G50250	1	0	1	Unknown function		expressed protein (DUF642)	TP: Signal peptide/SP: Signal peptide	Signal peptide : Y	ER	0	nd	Yes	highly probable	PF04862 Protein of unknown function (DUF642)	IPR006946 Protein of unknown function DUF642 IPR008979 Galactose-binding domain-like	PS00001 ASN_GLYCOSYLATION N-glycosylation site. PS00005 PKC_PHOSPHO_SITE Protein kinase C phosphorylation site. PS00006 CK2_PHOSPHO_SITE Casein kinase II phosphorylation site. PS00007 TYR_PHOSPHO_SITE Tyrosine kinase phosphorylation site. PS00008 MYRISTYL N-myristoylation site. PS00009 AMIDATION Amidation site.
Bradi1g04670.1	I1GLW3	BRADI1G04670	1	1	1	Unknown function		expressed protein (DUF642)	TP: Signal peptide/SP: Signal peptide	Signal peptide : Y	ER	0	nd	No	not probable	PF04862 Protein of unknown function (DUF642)	IPR006946 Protein of unknown function DUF642	PS00001 ASN_GLYCOSYLATION N-glycosylation site. PS00005 PKC_PHOSPHO_SITE Protein kinase C phosphorylation site. PS00006 CK2_PHOSPHO_SITE Casein kinase II phosphorylation site. PS00008 MYRISTYL N-myristoylation site.
Bradi2g43230.1	I1HPB2	BRADI2G43230	1	1	1	Unknown function		expressed protein (DUF642)	TP: Signal peptide/SP: Signal peptide	Signal peptide : Y	ER	0	nd	No	probable	PF04862 Protein of unknown function (DUF642)	IPR006946 Protein of unknown function DUF642 IPR008979 Galactose-binding domain-like	PS00001 ASN_GLYCOSYLATION N-glycosylation site. PS00005 PKC_PHOSPHO_SITE Protein kinase C phosphorylation site. PS00008 MYRISTYL N-myristoylation site.
Bradi1g70510.1	I1H8A6	BRADI1G70510	1	1	0	Unknown function		expressed protein (homologous to phloem filament protein 1 of Cucurbita phloem)	TP: Signal peptide/SP: Signal peptide	Signal peptide : Y	ER	1	nd	No	not probable	PF07430 Phloem filament protein PP1	IPR009994 Phloem filament PP1 IPR027214 Cystatin IPR020381 Proteinase inhibitor I25, cystatin, conserved region IPR000010 Proteinase inhibitor I25, cystatin	PS00006 CK2_PHOSPHO_SITE Casein kinase II phosphorylation site. PS00008 MYRISTYL N-myristoylation site.
Bradi1g70530.1	I1H8A8	BRADI1G70530	1	1	1	Unknown function		expressed protein (homologous to phloem filament protein 1 of Cucurbita phloem)	TP: Signal peptide/SP: Signal peptide	Signal peptide : Y	ER	1	nd	No	not probable	PF07430 Phloem filament protein PP1	IPR009994 Phloem filament PP1 IPR027214 Cystatin IPR020381 Proteinase inhibitor I25, cystatin, conserved region IPR000010 Proteinase inhibitor I25, cystatin	PS00006 CK2_PHOSPHO_SITE Casein kinase II phosphorylation site. PS00008 MYRISTYL N-myristoylation site.
Bradi2g12750.1	I1HF88	BRADI2G12750	1	1	1	Unknown function		expressed protein (homologous to phloem filament protein 1 of Cucurbita phloem)	TP: Signal peptide/SP: Signal peptide	Signal peptide : Y	ER	0	nd	Yes	not probable	PF07430 Phloem filament protein PP1	IPR009994 Phloem filament PP1 IPR027214 Cystatin IPR020381 Proteinase inhibitor I25, cystatin, conserved region	PS00006 CK2_PHOSPHO_SITE Casein kinase II phosphorylation site. PS00008 MYRISTYL N-myristoylation site. PS00017 ATP_GTP_A ATP/GTP-binding site motif A (P-loop).
Bradi1g44730.1	I1GZE7	BRADI1G44730	1	1	1	Unknown function		expressed protein (human brain CREG protein domain)	TP: Signal peptide/SP: Signal peptide	Signal peptide : Y	ER	0	nd	No	not probable	PF13883 Pyridoxamine 5'-phosphate oxidase	IPR012349 FMN-binding split barrel IPR014631 Cellular repressor of E1A-stimulated genes (CREG)	PS00005 PKC_PHOSPHO_SITE Protein kinase C phosphorylation site. PS00006 CK2_PHOSPHO_SITE Casein kinase II phosphorylation site. PS00008 MYRISTYL N-myristoylation site.
Bradi3g10240.1	I1HZI2	BRADI3G10240	1	1	1	Unknown function		expressed protein (hydrolase)	TP: Signal peptide/SP: Signal peptide	Signal peptide : Y	ER	0	nd	No	not probable	PF00857 Isochorismatase family	IPR000868 Isochorismatase-like	PS00005 PKC_PHOSPHO_SITE Protein kinase C phosphorylation site. PS00006 CK2_PHOSPHO_SITE Casein kinase II phosphorylation site. PS00008 MYRISTYL N-myristoylation site.
Bradi4g34770.1	I1IRM6	BRADI4G34770	1	1	1	Unknown function		expressed protein (Ole e1 allergen domain)	TP: Signal peptide/SP: Signal peptide	Signal peptide : Y	ER	1	nd	No	not probable	PF01190 Pollen proteins Ole e I like	IPR006041 Pollen Ole e 1 allergen/extensin	PS00001 ASN_GLYCOSYLATION N-glycosylation site. PS00005 PKC_PHOSPHO_SITE Protein kinase C phosphorylation site. PS00006 CK2_PHOSPHO_SITE Casein kinase II phosphorylation site. PS00008 MYRISTYL N-myristoylation site. PS50099 PRO_RICH Proline-rich region profile.
Bradi5g09480.1	I1IXJ3	BRADI5G09480	1	1	1	Unknown function		expressed protein (Ole e1 allergen domain)	TP: Signal peptide/SP: Signal peptide	Signal peptide : Y	ER	1	nd	Yes	probable	PF01190 Pollen proteins Ole e I like	IPR006041 Pollen Ole e 1 allergen/extensin	PS00001 ASN_GLYCOSYLATION N-glycosylation site. PS00005 PKC_PHOSPHO_SITE Protein kinase C phosphorylation site. PS00006 CK2_PHOSPHO_SITE Casein kinase II phosphorylation site. PS00008 MYRISTYL N-myristoylation site. PS50310 ALA_RICH Alanine-rich region profile.
Bradi1g63210.1	I1H5R7	BRADI1G63210	1	1	1	Unknown function		expressed protein (PA domain)	TP: Signal peptide/SP: Signal peptide	Signal peptide : Y	ER	1	nd	No	not probable	PF02225 PA domain	IPR003137 Protease-associated domain, PA IPR018097 EGF-like calcium-binding, conserved site	PS00001 ASN_GLYCOSYLATION N-glycosylation site. PS00003 SULFATION Tyrosine sulfation site. PS00004 CAMP_PHOSPHO_SITE cAMP- and cGMP-dependent protein kinase phosphorylation site. PS00005 PKC_PHOSPHO_SITE Protein kinase C phosphorylation site. PS00006 CK2_PHOSPHO_SITE Casein kinase II phosphorylation site. PS00008 MYRISTYL N-myristoylation site. PS00009 AMIDATION Amidation site. PS00010 ASX_HYDROX…
Bradi4g44380.1	I1IV05	BRADI4G44380	1	1	1	Unknown function		expressed protein (PA domain)	TP: Signal peptide/SP: Signal peptide	Signal peptide : Y	ER	1	nd	No	not probable	PF02225 PA domain	IPR003137 Protease-associated domain, PA IPR018097 EGF-like calcium-binding, conserved site	PS00001 ASN_GLYCOSYLATION N-glycosylation site. PS00003 SULFATION Tyrosine sulfation site. PS00004 CAMP_PHOSPHO_SITE cAMP- and cGMP-dependent protein kinase phosphorylation site. PS00005 PKC_PHOSPHO_SITE Protein kinase C phosphorylation site. PS00006 CK2_PHOSPHO_SITE Casein kinase II phosphorylation site. PS00008 MYRISTYL N-myristoylation site. PS00010 ASX_HYDROXYL Aspartic acid and asparagine hy…
Bradi2g06730.1	I1HD73	BRADI2G06730	1	1	1	Unknown function		expressed protein (SOUL heme-binding domain)	TP: Signal peptide/SP: Signal peptide	Signal peptide : Y	ER	0	nd	No	not probable	PF04832 SOUL heme-binding protein	IPR006917 SOUL haem-binding protein IPR011256 Regulatory factor, effector, bacterial	PS00001 ASN_GLYCOSYLATION N-glycosylation site. PS00003 SULFATION Tyrosine sulfation site. PS00005 PKC_PHOSPHO_SITE Protein kinase C phosphorylation site. PS00006 CK2_PHOSPHO_SITE Casein kinase II phosphorylation site. PS00008 MYRISTYL N-myristoylation site. PS00009 AMIDATION Amidation site.
Bradi1g02270.1	I1GL24	BRADI1G02270	1	1	1	Unknown function		expressed protein (WD40-like beta propeller domain)	TP: Signal peptide/SP: Signal peptide	Signal peptide : Y	ER	1	nd	No	not probable	PF07676 WD40-like Beta Propeller Repeat	IPR011659 WD40-like Beta Propeller IPR015943 WD40/YVTN repeat-like-containing domain	PS00001 ASN_GLYCOSYLATION N-glycosylation site. PS00004 CAMP_PHOSPHO_SITE cAMP- and cGMP-dependent protein kinase phosphorylation site. PS00005 PKC_PHOSPHO_SITE Protein kinase C phosphorylation site. PS00006 CK2_PHOSPHO_SITE Casein kinase II phosphorylation site. PS00007 TYR_PHOSPHO_SITE Tyrosine kinase phosphorylation site. PS00008 MYRISTYL N-myristoylation site. PS00009 AMIDATION Amidation site…
Bradi1g73840.1	I1H9A9	BRADI1G73840	1	1	1	Unknown function		late embryogenesis abundant protein (LEA)	TP: Signal peptide/SP: Signal peptide	Signal peptide : Y	ER	0	nd	No	not probable	PF02987 Late embryogenesis abundant protein	IPR004238 Late embryogenesis abundant protein, LEA-3	PS00005 PKC_PHOSPHO_SITE Protein kinase C phosphorylation site. PS00006 CK2_PHOSPHO_SITE Casein kinase II phosphorylation site. PS00008 MYRISTYL N-myristoylation site. PS50310 ALA_RICH Alanine-rich region profile.
Bradi3g29710.1	I1I503	BRADI3G29710	1	1	1	Unknown function		Plant Basic Secreted Protein (BSP)	TP: Signal peptide/SP: Signal peptide	Signal peptide : Y	ER	0	nd	No	not probable	PF04450 Plant Basic Secretory Protein	IPR007541 Uncharacterised protein family, basic secretory protein	PS00005 PKC_PHOSPHO_SITE Protein kinase C phosphorylation site. PS00008 MYRISTYL N-myristoylation site.
Bradi3g29720.1	I1I504	BRADI3G29720	1	1	1	Unknown function		Plant Basic Secreted Protein (BSP)	TP: Signal peptide/SP: Signal peptide	Signal peptide : Y	ER	1	nd	No	not probable	PF04450 Plant Basic Secretory Protein	IPR007541 Uncharacterised protein family, basic secretory protein	PS00005 PKC_PHOSPHO_SITE Protein kinase C phosphorylation site. PS00006 CK2_PHOSPHO_SITE Casein kinase II phosphorylation site. PS00008 MYRISTYL N-myristoylation site.
Total number of CWPs			434	418	412

## Sheet: Table S1B
Supporting information Table S1B. Statistical analysis performed on the data corresponding to B. distachyon CWPs identified at two or three grain developmental stages
List of the 195 CWPs for which the expression significantly varies according to the developmental stage of B. distachyon grain. The values correspond to the ANOVA coefficients.
Protein	Functional classes	Protein families	(Putative) functions	ANOVA coefficients			Cluster number on heatmap
				grain developmental stages
				9 DAF	13 DAF	19 DAF
Bradi1g04370.1	Miscellaneous	dirigent protein	dirigent protein	3.59649	3.82996	2.67486	III
Bradi2g59970.1	Miscellaneous	dirigent protein	dirigent protein	3.86122	4.08219	2.90799	III
Bradi1g68670.1	Miscellaneous	metallophosphoesterase	metallophosphoesterase	4.3967	4.07969	3.75038	IV
Bradi4g36180.1	Miscellaneous	metallophosphoesterase	metallophosphoesterase	3.61452	3.73541	3.18435	III
Bradi1g01700.1	Miscellaneous	purple acid phosphatase (PAP)	homologous to purple acid phosphatase	4.42567	4.22394	5.04868	I
Bradi1g59170.1	Miscellaneous	purple acid phosphatase (PAP)	homologous to purple acid phosphatase	4.23543	3.79838	3.34986	III
Bradi3g19760.1	Miscellaneous	purple acid phosphatase (PAP)	homologous to purple acid phosphatase	3.42295	3.07473	2.58601	III
Bradi3g41200.1	Miscellaneous	purple acid phosphatase (PAP)	homologous to purple acid phosphatase	4.26436	3.90176	3.45847	IV
Bradi4g42500.1	Miscellaneous	purple acid phosphatase (PAP)	homologous to purple acid phosphatase	3.2976	3.07988	2.5913	IV
Bradi1g13070.1	Miscellaneous	thaumatin	thaumatin (PR5)	4.45054	3.30673	5.10133	I
Bradi4g04160.1	Miscellaneous	thaumatin	thaumatin (PR5)	3.74278	3.76971	2.74955	III
Bradi4g04180.1	Miscellaneous	thaumatin	thaumatin (PR5)	3.83352	3.56116	3.16391	IV
Bradi1g37920.1	Miscellaneous		acid phosphatase (class B)	3.87416	3.85537	3.40731	III
Bradi1g62680.1	Miscellaneous		expressed protein (ferritin domain)	5.16295	4.21734	4.26699	IV
Bradi2g08790.1	Miscellaneous		germin (cupin domain)	3.76388	3.55422	2.30855	III
Bradi2g11050.1	Miscellaneous		germin (cupin domain)	3.65653	3.37919	2.89649	IV
Bradi3g37670.1	Miscellaneous		germin (cupin domain)	3.79909	3.53199	2.98166	III
Bradi4g06080.1	Miscellaneous		germin (cupin domain)	4.2033	4.32769	3.13635	III
Bradi1g11920.1	Miscellaneous		germin (cupin domain)	6.58471	6.00929	6.51184	I
Bradi4g00430.1	Miscellaneous		homologous to glucose/sorbosone dehydrogenase (beta-propeller fold)	6.30777	5.67338	6.30005	I
Bradi3g38720.1	Miscellaneous		phosphate-induced (phi) protein 1	3.77639	3.1542	1.99642	III
Bradi3g58630.1	Miscellaneous		phosphate-induced (phi) protein 1	2.8853	3.56758	2.41616	II
Bradi1g01120.1	Miscellaneous		ribonuclease III	3.85505	3.99752	2.85707	III
Bradi1g09637.1	Miscellaneous		SCP-like extracellular protein (PR-1)	4.65437	4.49136	4.02852	III
Bradi5g02900.1	Oxido-reductases	berberine-bridge oxido-reductase	berberine-bridge enzyme (S)-reticulin:oxygen oxido-reductase	3.06548	2.32452	3.86004	I
Bradi1g45710.1	Oxido-reductases	blue copper binding protein	plastocyanin (blue copper binding protein)	3.19008	3.0374	2.3667	III
Bradi1g59120.1	Oxido-reductases	blue copper binding protein	plastocyanin (blue copper binding protein)	5.05392	4.8169	4.29923	III
Bradi1g77560.1	Oxido-reductases	blue copper binding protein	plastocyanin (blue copper binding protein)	4.55438	4.44247	4.25839	IV
Bradi2g50790.1	Oxido-reductases	blue copper binding protein	plastocyanin (blue copper binding protein)	3.5987	3.33287	2.84882	IV
Bradi3g33940.1	Oxido-reductases	peroxidase	peroxidase (BdiPrx110)	4.59917	3.64413	5.25023	I
Bradi1g38290.1	Oxido-reductases	peroxidase	peroxidase (BdiPrx23)	4.10817	4.7372	3.46085	II
Bradi1g58997.1	Oxido-reductases	peroxidase	peroxidase (BdiPrx35)	2.72737	3.60322	2.75762	II
Bradi2g09600.1	Oxido-reductases	peroxidase	peroxidase (BdiPrx52)	6.01423	6.03181	5.66811	III
Bradi2g09680.1	Oxido-reductases	peroxidase	peroxidase (BdiPrx55)	3.57472	3.42433	2.92666	III
Bradi2g12170.1	Oxido-reductases	peroxidase	peroxidase (BdiPrx62)	3.53785	3.20903	2.4498	III
Bradi2g13190.1	Oxido-reductases	peroxidase	peroxidase (BdiPrx68)	4.71146	4.91704	3.82022	III
Bradi2g20840.1	Oxido-reductases	peroxidase	peroxidase (BdiPrx72)	3.38393	3.37105	1.67524	III
Bradi2g40590.1	Oxido-reductases	peroxidase	peroxidase (BdiPrx91)	3.35018	3.9255	1.99937	III
Bradi3g09080.1	Oxido-reductases	peroxidase	peroxidase (BdiPrx96)	2.7132	3.38024	2.77487	II
Bradi5g18890.1	Oxido-reductases		expressed protein (GMC oxido-reductase domain)	4.4001	4.32529	2.62853	III
Bradi1g19070.1	Proteases	Asp protease	Asp protease (Peptidase family A1)	4.02848	3.85497	2.95799	III
Bradi1g22850.1	Proteases	Asp protease	Asp protease (Peptidase family A1)	3.11027	2.65563	2.71145	IV
Bradi1g36160.1	Proteases	Asp protease	Asp protease (Peptidase family A1)	4.17294	3.58339	2.10644	III
Bradi1g49410.1	Proteases	Asp protease	Asp protease (Peptidase family A1)	4.20495	4.09871	2.37813	III
Bradi2g02120.1	Proteases	Asp protease	Asp protease (Peptidase family A1)	4.58952	4.71407	3.67015	III
Bradi2g02140.1	Proteases	Asp protease	Asp protease (Peptidase family A1)	4.79951	4.51179	6.06646	I
Bradi2g04920.1	Proteases	Asp protease	Asp protease (Peptidase family A1)	2.58895	3.39607	2.39029	II
Bradi2g17030.1	Proteases	Asp protease	Asp protease (Peptidase family A1)	3.92309	2.99091	4.43247	I
Bradi2g42650.1	Proteases	Asp protease	Asp protease (Peptidase family A1)	3.96888	2.17035	2.23727	IV
Bradi4g41210.1	Proteases	Asp protease	Asp protease (Peptidase family A1)	3.53716	3.12472	2.72422	IV
Bradi5g26620.1	Proteases	Asp protease	Asp protease (Peptidase family A1)	3.94868	2.94425	2.48118	IV
Bradi1g09730.3	Proteases	Cys protease	Cys protease (papain family) (Peptidase family C1A)	3.72895	3.70491	2.97724	III
Bradi4g38037.1	Proteases	Cys protease	Cys protease (papain family) (Peptidase family C1A)	3.57828	3.49988	1.79047	III
Bradi5g24027.1	Proteases	Cys protease	Cys protease (papain family) (Peptidase family C1A)	3.79353	3.74812	2.79587	III
Bradi5g25637.1	Proteases	Cys protease	Cys protease (papain family) (Peptidase family C1A)	3.26744	3.03608	2.24742	III
Bradi3g43290.1	Proteases	Cys protease	Cys protease (papain family) (Peptidase family C1A)	6.08365	5.97025	4.58369	III
Bradi3g50100.1	Proteases	Cys protease	peptidase family C13 (legumain family)	2.55186	1.50333	3.51583	I
Bradi4g30110.1	Proteases	Cys protease	peptidase family C13 (legumain family)	3.05007	3.22294	2.07069	III
Bradi5g16960.1	Proteases	Cys protease	peptidase family C13 (legumain family)	5.09256	5.24606	4.58813	III
Bradi1g11567.1	Proteases	Ser carboxypeptidase	Ser carboxypeptidase (Peptidase family S10)	4.63689	4.40419	4.9595	I
Bradi1g60600.1	Proteases	Ser carboxypeptidase	Ser carboxypeptidase (Peptidase family S10)	2.91488	3.09216	1.96103	III
Bradi2g54150.1	Proteases	Ser carboxypeptidase	Ser carboxypeptidase (Peptidase family S10)	3.54498	3.881	1.99617	III
Bradi3g01320.1	Proteases	Ser carboxypeptidase	Ser carboxypeptidase (Peptidase family S10)	5.12729	4.90963	3.91647	III
Bradi3g43020.1	Proteases	Ser carboxypeptidase	Ser carboxypeptidase (Peptidase family S10)	5.6816	5.61672	4.98396	III
Bradi3g49590.1	Proteases	Ser carboxypeptidase	Ser carboxypeptidase (Peptidase family S10)	3.73082	3.77643	3.16899	III
Bradi2g35197.1	Proteases	Ser carboxypeptidase	Ser carboxypeptidase (Peptidase family S10)	7.92481	7.81223	8.22581	I
Bradi2g15340.1	Proteases	Ser carboxypeptidase	Ser carboxypeptidase (Peptidase family S10)	7.25174	6.83953	7.0754	IV
Bradi1g07840.1	Proteases	Ser protease	Ser protease (subtilisin) (Peptidase family S8)	4.24582	4.1577	3.54623	III
Bradi1g14860.1	Proteases	Ser protease	Ser protease (subtilisin) (Peptidase family S8)	4.42271	4.3242	3.07634	III
Bradi2g51440.1	Proteases	Ser protease	Ser protease (subtilisin) (Peptidase family S8)	3.94876	3.71305	1.43365	III
Bradi3g57130.1	Proteases	Ser protease	Ser protease (subtilisin) (Peptidase family S8)	2.65758	2.972	1.0015	III
Bradi3g57140.1	Proteases	Ser protease	Ser protease (subtilisin) (Peptidase family S8)	4.89573	4.94279	4.12968	III
Bradi5g20827.1	Proteins acting on cell wall polysaccharides	carbohydrate esterase (CE)	carbohydrate esterase family 13 - CE13 (pectin acylesterase - PAE)	3.43881	3.23565	2.40656	III
Bradi2g11860.1	Proteins acting on cell wall polysaccharides	carbohydrate esterase (CE)	carbohydrate esterase family 8 - CE8 (pectin methylesterase - PME)	3.07637	1.83839	4.00168	I
Bradi1g03640.1	Proteins acting on cell wall polysaccharides	expansin	expansin	3.43773	2.9068	1.82007	III
Bradi1g76260.1	Proteins acting on cell wall polysaccharides	expansin	expansin	1.43576	1.79424	2.98736	I
Bradi1g78340.2	Proteins acting on cell wall polysaccharides	expansin	expansin	3.56265	3.04597	2.21217	III
Bradi2g53580.1	Proteins acting on cell wall polysaccharides	expansin	expansin	4.12237	4.17501	3.14893	III
Bradi3g09930.1	Proteins acting on cell wall polysaccharides	expansin	expansin	5.14332	4.72117	4.32482	IV
Bradi3g33140.1	Proteins acting on cell wall polysaccharides	expansin	expansin	4.15276	3.09006	1.00406	III
Bradi3g33160.1	Proteins acting on cell wall polysaccharides	expansin	expansin	3.53422	3.48292	2.53144	III
Bradi3g59460.1	Proteins acting on cell wall polysaccharides	expansin	expansin	3.52451	3.29971	2.75299	III
Bradi1g19270.1	Proteins acting on cell wall polysaccharides	glycoside hydrolase (GH)	glycoside hydrolase family 1 - GH1 (beta-glucosidase)	2.2364	1.87318	3.66507	I
Bradi5g15540.1	Proteins acting on cell wall polysaccharides	glycoside hydrolase (GH)	glycoside hydrolase family 1 - GH1 (beta-glucosidase)	2.5179	1.23401	1.73205	IV
Bradi2g59650.1	Proteins acting on cell wall polysaccharides	glycoside hydrolase (GH)	glycoside hydrolase family 1 - GH1 (beta-glucosidase)	5.83638	4.60714	5.39816	IV
Bradi1g35050.1	Proteins acting on cell wall polysaccharides	glycoside hydrolase (GH)	glycoside hydrolase family 13 - GH13 (alpha amylase)	3.84186	3.64763	2.70027	III
Bradi3g18600.1	Proteins acting on cell wall polysaccharides	glycoside hydrolase (GH)	glycoside hydrolase family 16 - GH16 (endoxyloglucan transferase)	3.40968	3.25648	3.97512	I
Bradi1g68450.1	Proteins acting on cell wall polysaccharides	glycoside hydrolase (GH)	glycoside hydrolase family 17 - GH17 (beta-1,3-glucosidase)	2.59044	2.89959	2.43427	II
Bradi3g57610.1	Proteins acting on cell wall polysaccharides	glycoside hydrolase (GH)	glycoside hydrolase family 17 - GH17 (beta-1,3-glucosidase)	2.55679	2.25464	1.05112	III
Bradi4g09417.1	Proteins acting on cell wall polysaccharides	glycoside hydrolase (GH)	glycoside hydrolase family 18 - GH18	3.92181	2.87588	4.88762	I
Bradi4g09430.1	Proteins acting on cell wall polysaccharides	glycoside hydrolase (GH)	glycoside hydrolase family 18 - GH18	4.66468	4.26241	5.34832	I
Bradi2g47210.1	Proteins acting on cell wall polysaccharides	glycoside hydrolase (GH)	glycoside hydrolase family 19 - GH19	4.67324	4.75762	3.35979	III
Bradi2g25310.1	Proteins acting on cell wall polysaccharides	glycoside hydrolase (GH)	glycoside hydrolase family 20 - GH20 (N-acetyl-beta-glucosaminidase)	4.95965	5.13366	4.13245	III
Bradi3g29810.1	Proteins acting on cell wall polysaccharides	glycoside hydrolase (GH)	glycoside hydrolase family 27 - GH27 (alpha-galactosidase/melibiase)	5.03521	5.11279	4.43139	III
Bradi3g02850.1	Proteins acting on cell wall polysaccharides	glycoside hydrolase (GH)	glycoside hydrolase family 28 - GH28 (polygalacturonase)	4.51579	4.35476	3.81926	III
Bradi4g35500.1	Proteins acting on cell wall polysaccharides	glycoside hydrolase (GH)	glycoside hydrolase family 29 - GH29 (alpha-L-fucosidase)	4.39874	4.56385	3.34605	III
Bradi1g08560.1	Proteins acting on cell wall polysaccharides	glycoside hydrolase (GH)	glycoside hydrolase family 3 - GH3	1.5029	2.9737	2.62608	II
Bradi2g11410.1	Proteins acting on cell wall polysaccharides	glycoside hydrolase (GH)	glycoside hydrolase family 3 - GH3	2.50451	3.6208	1.47129	II
Bradi5g23470.1	Proteins acting on cell wall polysaccharides	glycoside hydrolase (GH)	glycoside hydrolase family 3 - GH3	5.05795	5.13307	4.32063	III
Bradi1g32650.1	Proteins acting on cell wall polysaccharides	glycoside hydrolase (GH)	glycoside hydrolase family 31 - GH31 (alpha-glucosidase)	5.23593	5.36969	4.68606	III
Bradi2g61830.1	Proteins acting on cell wall polysaccharides	glycoside hydrolase (GH)	glycoside hydrolase family 32 - GH32	2.83818	2.9715	1.92391	III
Bradi1g67760.1	Proteins acting on cell wall polysaccharides	glycoside hydrolase (GH)	glycoside hydrolase family 35 - GH35 (beta-galactosidase)	3.97866	4.05914	4.66159	I
Bradi2g40450.1	Proteins acting on cell wall polysaccharides	glycoside hydrolase (GH)	glycoside hydrolase family 35 - GH35 (beta-galactosidase)	3.88445	3.98447	2.69872	III
Bradi2g31690.1	Proteins acting on cell wall polysaccharides	glycoside hydrolase (GH)	glycoside hydrolase family 5 - GH5 (glucan-1,3-beta glucosidase)	3.91845	4.06068	2.67518	III
Bradi1g57017.1	Proteins acting on cell wall polysaccharides	glycoside hydrolase (GH)	glycoside hydrolase family 51 - GH51 (alpha-arabinofuranosidase)	2.64288	2.24402	4.40997	I
Bradi4g26270.3	Proteins acting on cell wall polysaccharides	glycoside hydrolase (GH)	glycoside hydrolase family 51 - GH51 (alpha-arabinofuranosidase)	4.07821	3.89487	4.458	I
Bradi4g43710.1	Proteins acting on cell wall polysaccharides	glycoside hydrolase (GH)	glycoside hydrolase family 51 - GH51 (alpha-arabinofuranosidase)	3.60764	2.77254	4.93259	I
Bradi4g03680.2	Proteins acting on cell wall polysaccharides	glycoside hydrolase (GH)	glycoside hydrolase family 79 - GH79 (endo-beta-glucuronidase/heparanase)	3.39267	2.92727	2.09306	III
Bradi5g24207.1	Proteins acting on cell wall polysaccharides	glycoside hydrolase (GH)	glycoside hydrolase family 89 - GH89 (N-acetylglucosaminidase)	1.76272	1.68908	2.71955	I
Bradi2g06580.1	Proteins acting on cell wall polysaccharides	PNGase A	Peptide-N4-(N-acetyl-beta-glucosaminyl) asparagine amidase A	3.90219	3.85678	3.12481	III
Bradi5g21587.1	Proteins acting on cell wall polysaccharides	polysaccharide lyase (PL)	polysaccharide lyase family 1 - PL1 (pectate lyase)	3.95323	3.9046	2.85535	III
Bradi1g01920.1	Proteins related to lipid metabolism	GDSL family	lipase acylhydrolase (GDSL family)	4.98672	5.11734	4.15435	III
Bradi1g23120.1	Proteins related to lipid metabolism	GDSL family	lipase acylhydrolase (GDSL family)	3.40618	3.17283	2.6742	III
Bradi1g38780.1	Proteins related to lipid metabolism	GDSL family	lipase acylhydrolase (GDSL family)	4.62586	4.61669	3.72089	III
Bradi1g48870.1	Proteins related to lipid metabolism	GDSL family	lipase acylhydrolase (GDSL family)	3.0667	3.10496	1.95999	III
Bradi1g49010.1	Proteins related to lipid metabolism	GDSL family	lipase acylhydrolase (GDSL family)	4.808	5.07681	4.19461	III
Bradi1g50970.1	Proteins related to lipid metabolism	GDSL family	lipase acylhydrolase (GDSL family)	4.39968	4.43793	3.82107	III
Bradi2g06980.1	Proteins related to lipid metabolism	GDSL family	lipase acylhydrolase (GDSL family)	3.01984	3.15246	1.64325	III
Bradi2g53830.1	Proteins related to lipid metabolism	GDSL family	lipase acylhydrolase (GDSL family)	3.56248	2.72406	1.0217	III
Bradi1g04430.1	Proteins related to lipid metabolism	lipid transfer protein (LTP)	lipid transfer protein/trypsin-alpha amylase inhibitor	3.65657	3.77673	2.51833	III
Bradi1g04930.1	Proteins related to lipid metabolism	lipid transfer protein (LTP)	lipid transfer protein/trypsin-alpha amylase inhibitor	4.62354	4.60428	3.47033	III
Bradi1g50200.1	Proteins related to lipid metabolism	lipid transfer protein (LTP)	lipid transfer protein/trypsin-alpha amylase inhibitor	3.66509	2.42071	3.75885	I
Bradi1g53990.1	Proteins related to lipid metabolism	lipid transfer protein (LTP)	lipid transfer protein/trypsin-alpha amylase inhibitor	4.52794	4.35622	4.88681	I
Bradi1g54000.1	Proteins related to lipid metabolism	lipid transfer protein (LTP)	lipid transfer protein/trypsin-alpha amylase inhibitor	4.32529	3.82616	4.88624	I
Bradi2g38530.1	Proteins related to lipid metabolism	lipid transfer protein (LTP)	lipid transfer protein/trypsin-alpha amylase inhibitor	3.38206	2.51905	4.34671	I
Bradi2g39920.1	Proteins related to lipid metabolism	lipid transfer protein (LTP)	lipid transfer protein/trypsin-alpha amylase inhibitor	4.16662	4.11327	4.65745	I
Bradi2g39940.1	Proteins related to lipid metabolism	lipid transfer protein (LTP)	lipid transfer protein/trypsin-alpha amylase inhibitor	4.03466	2.85474	4.6347	I
Bradi2g53570.1	Proteins related to lipid metabolism	lipid transfer protein (LTP)	lipid transfer protein/trypsin-alpha amylase inhibitor	3.69478	3.52942	2.78644	III
Bradi4g03950.1	Proteins related to lipid metabolism	lipid transfer protein (LTP)	lipid transfer protein/trypsin-alpha amylase inhibitor	5.38081	4.63991	5.64794	I
Bradi1g21870.1	Proteins related to lipid metabolism	lipid transfer protein (LTP)	lipid transfer protein/trypsin-alpha amylase inhibitor	7.15485	6.74994	3.9395	III
Bradi1g57110.1	Proteins related to lipid metabolism		expressed protein (MD-2-related lipid-recognition (ML) domain)	7.07554	6.40104	6.57604	IV
Bradi4g27280.3	Proteins related to lipid metabolism		expressed protein (phospholipase C, phosphatidylinositol-specific, X domain)	2.93162	2.09436	2.97401	I
Bradi5g10177.1	Proteins related to lipid metabolism		expressed protein (phospholipase C, phosphatidylinositol-specific, X domain)	1.8425	2.53096	1.1445	II
Bradi5g13120.1	Proteins related to lipid metabolism		glycerophosphoryl diester phosphodiesterase	3.81536	3.12533	3.28329	IV
Bradi2g50710.1	Proteins related to lipid metabolism		glycerophosphoryl diester phosphodiesterase	6.55404	5.9164	6.16737	IV
Bradi2g01967.1	Proteins related to lipid metabolism		Phospholipase C/P1 nuclease	2.90731	3.13696	1.42029	III
Bradi1g30930.1	Proteins related to lipid metabolism		phospholipase D	2.64119	2.80286	1.25572	III
Bradi0009s00203.1	Proteins with interaction domains (with proteins or polysaccharides)	LRR protein	expressed protein (LRR domains)	3.69938	2.73821	2.35743	IV
Bradi1g24230.1	Proteins with interaction domains (with proteins or polysaccharides)	LRR protein	expressed protein (LRR domains)	4.23868	4.42307	2.09479	III
Bradi1g55720.1	Proteins with interaction domains (with proteins or polysaccharides)	LRR protein	expressed protein (LRR domains)	3.09866	3.37563	2.28223	III
Bradi2g33930.1	Proteins with interaction domains (with proteins or polysaccharides)	LRR protein	expressed protein (LRR domains)	2.94905	1.90694	1.55745	IV
Bradi2g35490.1	Proteins with interaction domains (with proteins or polysaccharides)	LRR protein	expressed protein (LRR domains)	2.75835	3.05146	1.9962	III
Bradi5g11090.1	Proteins with interaction domains (with proteins or polysaccharides)	pectin methyl esterase inhibitor (PMEI)	plant invertase/pectin methylesterase inhibitor (PMEI)	3.67852	3.89387	3.06103	III
Bradi1g22700.1	Proteins with interaction domains (with proteins or polysaccharides)	protease inhibitor	proteinase inhibitor family I25 (cystatin)	4.91862	4.61017	4.57614	IV
Bradi1g22710.1	Proteins with interaction domains (with proteins or polysaccharides)	protease inhibitor	proteinase inhibitor family I25 (cystatin)	3.25487	2.1065	3.67309	I
Bradi1g70500.1	Proteins with interaction domains (with proteins or polysaccharides)	protease inhibitor	proteinase inhibitor family I25 (cystatin)	3.67894	3.31117	2.88325	IV
Bradi2g52670.2	Proteins with interaction domains (with proteins or polysaccharides)	protease inhibitor	proteinase inhibitor family I25 (cystatin)	5.98134	5.62598	6.21487	I
Bradi5g16290.1	Proteins with interaction domains (with proteins or polysaccharides)	protease inhibitor	proteinase inhibitor family I3 (Kunitz-P family)	3.98254	3.82437	4.231	I
Bradi1g28940.1	Proteins with interaction domains (with proteins or polysaccharides)	protease inhibitor	proteinase inhibitor family I9	3.22747	2.57435	4.02138	I
Bradi4g14920.1	Proteins with interaction domains (with proteins or polysaccharides)		expressed protein (Barwin domain, defense protein)	3.97781	3.42417	5.12445	I
Bradi4g37090.1	Proteins with interaction domains (with proteins or polysaccharides)		expressed protein (LysM domain)	4.40638	3.9209	3.2756	III
Bradi3g56390.1	Signaling	fasciclin-like arabinogalactan protein (FLA)	fasciclin-like arabinogalactan protein	5.0061	4.78443	3.69026	III
Bradi4g33040.1	Signaling	fasciclin-like arabinogalactan protein (FLA)	fasciclin-like arabinogalactan protein	4.10517	3.99225	3.49567	III
Bradi5g18950.1	Signaling	fasciclin-like arabinogalactan protein (FLA)	fasciclin-like arabinogalactan protein	8.60596	8.61345	8.22184	III
Bradi1g11430.1	Signaling	LRR-RLK	leucine-rich repeat receptor protein kinase	3.75211	3.63211	3.16965	III
Bradi1g54280.1	Signaling	LRR-RLK	leucine-rich repeat receptor protein kinase	3.72581	3.67434	1.75509	III
Bradi1g76660.1	Signaling	LRR-RLK	leucine-rich repeat receptor protein kinase	2.802	2.36266	1.54225	III
Bradi2g02290.1	Signaling	LRR-RLK	leucine-rich repeat receptor protein kinase	3.07955	3.15104	1.44454	III
Bradi2g43110.1	Signaling	LRR-RLK	leucine-rich repeat receptor protein kinase	3.92781	4.03035	3.16668	III
Bradi3g53350.1	Signaling	LRR-RLK	leucine-rich repeat receptor protein kinase	2.57011	1.81123	2.16216	IV
Bradi4g44797.1	Signaling	LRR-RLK	leucine-rich repeat receptor protein kinase	2.82793	2.76966	1.86538	III
Bradi2g42477.1	Structural proteins	leucine-rich repeat extensin (LRX)	LRR-extensin	3.0477	3.11111	1.36651	III
Bradi3g03370.1	Structural proteins	leucine-rich repeat extensin (LRX)	LRR-extensin	4.17702	3.59082	2.08134	III
Bradi1g50810.1	Unknown function		expressed protein	3.91669	3.14796	2.86753	IV
Bradi3g20060.1	Unknown function		expressed protein	3.18079	3.06516	2.30721	III
Bradi4g04190.1	Unknown function		expressed protein	4.59789	4.18486	3.23579	III
Bradi4g04200.1	Unknown function		expressed protein	4.9184	4.54472	4.33035	IV
Bradi4g04210.1	Unknown function		expressed protein	4.60474	4.13573	4.61498	I
Bradi5g08430.1	Unknown function		expressed protein	7.27611	7.25832	7.60352	I
Bradi1g38120.1	Unknown function		expressed protein	6.43554	6.37525	3.80626	III
Bradi1g05910.1	Unknown function		expressed protein (cupin domain)	3.67103	3.86758	6.04413	I
Bradi1g13040.1	Unknown function		expressed protein (cupin domain)	3.95745	4.32691	6.05849	I
Bradi3g44880.1	Unknown function		expressed protein (cupin domain)	4.14675	4.27634	3.61382	III
Bradi1g11992.1	Unknown function		expressed protein (DUF538)	3.45502	3.49758	2.93378	III
Bradi2g43230.1	Unknown function		expressed protein (DUF642)	5.09304	5.57003	4.5891	II
Bradi1g70530.1	Unknown function		expressed protein (homologous to phloem filament protein 1 of Cucurbita phloem)	4.22094	4.00904	3.78622	IV
Bradi1g44730.1	Unknown function		expressed protein (human brain CREG protein domain)	3.55063	3.31381	2.45753	III
Bradi3g10240.1	Unknown function		expressed protein (hydrolase)	2.88218	2.08932	3.39415	I
Bradi4g34770.1	Unknown function		expressed protein (Ole e1 allergen domain)	2.1943	1.6046	0.793502	III
Bradi4g44380.1	Unknown function		expressed protein (PA domain)	3.71742	2.79446	3.38885	I
Bradi2g06730.1	Unknown function		expressed protein (SOUL heme-binding domain)	3.39385	3.51072	2.82537	III
Bradi1g73840.1	Unknown function		late embryogenesis abundant protein (LEA)	2.21852	2.63081	3.99928	I
Bradi3g29720.1	Unknown function		Plant Basic Secreted Protein (BSP)	2.97221	2.72475	3.40696	I
Bradi1g04470.1	Miscellaneous	dirigent protein	dirigent protein	6.53206	6.91719	_
Bradi2g58460.1	Unknown function		expressed protein (DUF538)	6.02784	5.63433	_
Bradi4g41420.1	Proteases	Ser protease	Ser protease (subtilisin) (Peptidase family S8)	6.64359	5.68127	_
Bradi1g50760.1	Proteases	Asp protease	Asp protease (Peptidase family A1)	6.328	5.70942	_
Bradi4g44410.1	Proteins related to lipid metabolism	lipid transfer protein (LTP)	lipid transfer protein/trypsin-alpha amylase inhibitor	_	5.08175	6.96055
Bradi1g07780.1	Oxido-reductases	peroxidase	peroxidase (BdiPrx01)	_	4.79217	5.65468
Bradi2g50250.1	Unknown function		expressed protein (DUF642)	6.04335	_	5.39926
Bradi5g11690.1	Proteases	Asp protease	Asp protease (Peptidase family A1)	5.19927	_	6.27111
Bradi3g58010.1	Proteins acting on cell wall polysaccharides	glycoside hydrolase (GH13)	glycoside hydrolase family 13 - GH13 (alpha amylase)	4.60357	_	5.33941
Bradi3g32340.1	Proteins acting on cell wall polysaccharides	glycoside hydrolase (GH19)	glycoside hydrolase family 19 - GH19	5.39488	_	6.57241
Bradi1g29887.1	Proteins acting on cell wall polysaccharides	glycoside hydrolase (GH19)	glycoside hydrolase family 19 - GH19	6.01204	_	7.51323
Bradi1g63180.1	Unknown function		expressed protein (cupin domain)	7.15572	_	7.9701

## Sheet: Table S1C
Supporting information Table S1C. B. distachyon CWPs identified only at one or two grain developmental stages.
Protein accession		Grain developmental stages			Functional Annotation (WallProtDB format)
Bradi	Uniprot	9 DAF	13 DAF	19 DAF	Functional classes	Protein families	(Putative) functions
		(1 : identified ; 0 : not identified)
CWPs identified only at 9 DAF
Bradi4g41300.1	I1ITY8	1	0	0	Miscellaneous	dirigent protein	dirigent protein
Bradi2g60548.1	I1HV50	1	0	0	Miscellaneous	metallophosphoesterase	metallophosphoesterase
Bradi4g25550.1	I1INH4	1	0	0	Miscellaneous		carbonic anhydrase
Bradi2g11320.1	I1HER7	1	0	0	Oxido-reductases	peroxidase	peroxidase (BdiPrx61)
Bradi2g02660.1	I1HBU7	1	0	0	Proteases	Asp protease	Asp protease (Peptidase family A1)
Bradi2g12450.1	I1HF51	1	0	0	Proteases	Ser carboxypeptidase	Ser carboxypeptidase (Peptidase family S10)
Bradi4g31360.1	I1IQH2	1	0	0	Proteases	Ser protease	Ser protease (subtilisin) (Peptidase family S8)
Bradi5g25270.1	I1J321	1	0	0	Proteins acting on cell wall polysaccharides	glycoside hydrolase (GH32)	glycoside hydrolase family 32 - GH32
Bradi2g52890.1	I1HSN1	1	0	0	Proteins with interaction domains (with proteins or polysaccharides)	LRR protein	expressed protein (LRR domains)
Bradi2g53540.1	I1HSW7	1	0	0	Signaling	LRR-RLK	leucine-rich repeat receptor protein kinase
CWPs identified only at 13 DAF
Bradi4g41340.1	I1ITZ2	0	1	0	Miscellaneous	dirigent protein	dirigent protein
Bradi4g32810.1	I1IQY8	0	1	0	Oxido-reductases	peroxidase	peroxidase (BdiPrx122)
Bradi2g08580.1	I1HDU3	0	1	0	Proteins with interaction domains (with proteins or polysaccharides)		expressed protein (X8 domain that may be involved in carbohydrate binding)
Bradi3g56630.2	I1IEE7	0	1	0	Unknown function		expressed protein
CWPs identified only at 19 DAF
Bradi1g57590.1	I1H3S6	0	0	1	Miscellaneous		SCP-like extracellular protein (PR-1)
Bradi2g25850.1	I1HJK7	0	0	1	Proteases	Asp protease	Asp protease (Peptidase family A1)
Bradi3g21550.1	I1I345	0	0	1	Proteases	Ser carboxypeptidase	Ser carboxypeptidase (Peptidase family S10)
Bradi3g45650.1	I1IAG5	0	0	1	Proteins acting on cell wall polysaccharides	glycoside hydrolase (GH 1)	glycoside hydrolase family 1 - GH1 (beta-glucosidase)
Bradi3g34227.1	I1I6F6	0	0	1	Proteins acting on cell wall polysaccharides	glycoside hydrolase (GH16)	glycoside hydrolase family 16 - GH16 (endoxyloglucan transferase)
Bradi2g27140.1	I1HK13	0	0	1	Proteins acting on cell wall polysaccharides	glycoside hydrolase (GH17)	glycoside hydrolase family 17 - GH17 (beta-1,3-glucosidase)
Bradi2g60490.1	I1HV42	0	0	1	Proteins acting on cell wall polysaccharides	glycoside hydrolase (GH17)	glycoside hydrolase family 17 - GH17 (beta-1,3-glucosidase)
Bradi1g74050.1	I1H9D2	0	0	1	Proteins acting on cell wall polysaccharides	glycoside hydrolase (GH35)	glycoside hydrolase family 35 - GH35 (beta-galactosidase)
Bradi2g20910.1	I1HI01	0	0	1	Proteins related to lipid metabolism	lipid transfer protein (LTP)	lipid transfer protein/trypsin-alpha amylase inhibitor
Bradi1g53970.1	I1H2M0	0	0	1	Proteins related to lipid metabolism	lipid transfer protein (LTP)	lipid transfer protein/trypsin-alpha amylase inhibitor
Bradi2g39910.1	I1HN78	0	0	1	Proteins related to lipid metabolism	lipid transfer protein (LTP)	lipid transfer protein/trypsin-alpha amylase inhibitor
Bradi1g76910.1	I1HAB6	0	0	1	Proteins with interaction domains (with proteins or polysaccharides)	lectin	lectin (malectin)
Bradi2g24810.1	I1HJ79	0	0	1	Proteins with interaction domains (with proteins or polysaccharides)	protease inhibitor	proteinase inhibitor family I12 (Bowman-Birk serine- protease inhibitor)
Bradi3g01010.1	I1HW73	0	0	1	Unknown function		expressed protein
Bradi4g15230.1	I1IKU8	0	0	1	Unknown function		expressed protein
Bradi4g17047.1	I1ILC8	0	0	1	Unknown function		expressed protein (amidase domain)
Bradi1g71350.1	I1H8K5	0	0	1	Unknown function		expressed protein (cupin domain)
Bradi2g40840.1	I1HNH9	0	0	1	Unknown function		expressed protein (cupin domain)
Bradi4g28220.1	I1IPF2	0	0	1	Unknown function		expressed protein (cupin domain)
Bradi5g14470.1	I1IZ83	0	0	1	Unknown function		expressed protein (DUF642)
CWPs identified at 9 and 13 DAF
Bradi1g04420.1	I1GLT5	1	1	0	Miscellaneous	dirigent protein	dirigent protein
Bradi1g04470.1	I1GLU0	1	1	0	Miscellaneous	dirigent protein	dirigent protein
Bradi2g52510.1	I1HSI5	1	1	0	Miscellaneous	purple acid phosphatase (PAP)	homologous to purple acid phosphatase
Bradi1g33540.1	I1GWG6	1	1	0	Miscellaneous	thaumatin	thaumatin (PR5)
Bradi4g05440.1	I1IHR6	1	1	0	Miscellaneous	thaumatin	thaumatin (PR5)
Bradi3g58620.1	I1IF10	1	1	0	Miscellaneous		phosphate-induced (phi) protein 1
Bradi2g61140.1	I1HVB6	1	1	0	Miscellaneous		phosphoesterase
Bradi1g59510.1	I1H4F9	1	1	0	Oxido-reductases	blue copper binding protein	plastocyanin (blue copper binding protein)
Bradi1g32870.1	I1GW87	1	1	0	Oxido-reductases	peroxidase	peroxidase (BdiPrx117)
Bradi4g05980.1	I1IHY2	1	1	0	Oxido-reductases	peroxidase	peroxidase (BdiPrx19)
Bradi1g27920.1	I1GUH7	1	1	0	Oxido-reductases	peroxidase	peroxidase (BdiPrx20)
Bradi2g06030.1	I1HCZ6	1	1	0	Oxido-reductases		expressed protein (FAD-linked oxido-reductase domain)
Bradi1g50760.1	I1H1J0	1	1	0	Proteases	Asp protease	Asp protease (Peptidase family A1)
Bradi2g60220.1	I1HV11	1	1	0	Proteases	Asp protease	Asp protease (Peptidase family A1)
Bradi2g41270.1	I1HNN1	1	1	0	Proteases	Cys protease	Cys protease (papain family) (Peptidase family C1A)
Bradi5g06765.1	I1IWU5	1	1	0	Proteases	Cys protease	peptidase family C13 (legumain family)
Bradi3g21350.2	I1I317	1	1	0	Proteases	Ser carboxypeptidase	Ser carboxypeptidase (Peptidase family S10)
Bradi4g41420.1	I1IU00	1	1	0	Proteases	Ser protease	Ser protease (subtilisin) (Peptidase family S8)
Bradi5g10210.1	I1IXS8	1	1	0	Proteases	Ser protease	Ser protease (subtilisin) (Peptidase family S8)
Bradi3g50740.1	I1IC99	1	1	0	Proteins acting on cell wall polysaccharides	expansin	expansin
Bradi4g41110.1	I1ITW6	1	1	0	Proteins acting on cell wall polysaccharides	expansin	expansin
Bradi1g77990.1	I1HAQ0	1	1	0	Proteins acting on cell wall polysaccharides	glycoside hydrolase (GH16)	glycoside hydrolase family 16 - GH16 (endoxyloglucan transferase)
Bradi1g12810.1	I1GPP7	1	1	0	Proteins acting on cell wall polysaccharides	glycoside hydrolase (GH17)	glycoside hydrolase family 17 - GH17 (beta-1,3-glucosidase)
Bradi4g07560.1	I1IIH1	1	1	0	Proteins acting on cell wall polysaccharides	glycoside hydrolase (GH18)	glycoside hydrolase family 18 - GH18
Bradi2g57420.1	I1HU57	1	1	0	Proteins acting on cell wall polysaccharides	glycoside hydrolase (GH20)	glycoside hydrolase family 20 - GH20 (N-acetyl-beta-glucosaminidase)
Bradi2g04550.1	I1HCH2	1	1	0	Proteins acting on cell wall polysaccharides	glycoside hydrolase (GH28)	glycoside hydrolase family 28 - GH28 (polygalacturonase)
Bradi2g18030.1	I1HGZ3	1	1	0	Proteins acting on cell wall polysaccharides	glycoside hydrolase (GH28)	glycoside hydrolase family 28 - GH28 (polygalacturonase)
Bradi1g69250.1	I1H7U6	1	1	0	Proteins related to lipid metabolism		homologous to phosphatidylcholine-sterol acyltransferase
Bradi4g11650.1	I1IJU2	1	1	0	Proteins with interaction domains (with proteins or polysaccharides)	LRR protein	expressed protein (LRR domains)
Bradi3g39890.1	I1I8F3	1	1	0	Proteins with interaction domains (with proteins or polysaccharides)	LRR protein	expressed protein (LRR domains)
Bradi3g50190.1	I1IC28	1	1	0	Proteins with interaction domains (with proteins or polysaccharides)	LRR protein	expressed protein (LRR domains)
Bradi1g02200.1	I1GL16	1	1	0	Proteins with interaction domains (with proteins or polysaccharides)	protease inhibitor	proteinase inhibitor family I25 (cystatin)
Bradi2g24260.1	I1HJ31	1	1	0	Proteins with interaction domains (with proteins or polysaccharides)	protease inhibitor	proteinase inhibitor family I9
Bradi5g24060.1	I1J2M0	1	1	0	Signaling	LRR-RLK	leucine-rich repeat receptor protein kinase
Bradi2g61247.1	I1HVC8	1	1	0	Signaling	LRR-RLK	leucine-rich repeat receptor protein kinase
Bradi5g12540.1	I1IYJ0	1	1	0	Signaling	LRR-RLK	leucine-rich repeat receptor protein kinase
Bradi1g19660.1	I1GRS1	1	1	0	Unknown function		expressed protein
Bradi3g29580.1	I1I4Y8	1	1	0	Unknown function		expressed protein (DPBB domain)
Bradi2g58460.1	I1HUH3	1	1	0	Unknown function		expressed protein (DUF538)
Bradi1g70510.1	I1H8A6	1	1	0	Unknown function		expressed protein (homologous to phloem filament protein 1 of Cucurbita phloem)
CWPs identified at 9 and 19 DAF
Bradi5g27210.1	I1J3Q4	1	0	1	Oxido-reductases	peroxidase	peroxidase (BdiPrx140)
Bradi5g11690.1	I1IY89	1	0	1	Proteases	Asp protease	Asp protease (Peptidase family A1)
Bradi1g77260.1	I1HAF7	1	0	1	Proteases	Ser protease	Ser protease (subtilisin) (Peptidase family S8)
Bradi4g34940.1	I1IRQ2	1	0	1	Proteins acting on cell wall polysaccharides	glycoside hydrolase (GH1)	glycoside hydrolase family 1 - GH1 (beta-glucosidase)
Bradi3g58010.1	I1IEV6	1	0	1	Proteins acting on cell wall polysaccharides	glycoside hydrolase (GH13)	glycoside hydrolase family 13 - GH13 (alpha amylase)
Bradi1g29887.1	I1GV84	1	0	1	Proteins acting on cell wall polysaccharides	glycoside hydrolase (GH19)	glycoside hydrolase family 19 - GH19
Bradi3g32340.1	I1I5T0	1	0	1	Proteins acting on cell wall polysaccharides	glycoside hydrolase (GH19)	glycoside hydrolase family 19 - GH19
Bradi2g11870.1	I1HEX9	1	0	1	Proteins acting on cell wall polysaccharides	glycoside hydrolase (GH9)	glycoside hydrolase family 9 - GH9 (endo-1,3(4)-beta-glucanase)
Bradi2g48760.1	I1HR58	1	0	1	Proteins related to lipid metabolism	GDSL family	lipase acylhydrolase (GDSL family)
Bradi2g20860.1	D7NLB9	1	0	1	Proteins related to lipid metabolism	lipid transfer protein (LTP)	lipid transfer protein/trypsin-alpha amylase inhibitor
Bradi1g50300.1	I1H1D3	1	0	1	Proteins related to lipid metabolism	lipid transfer protein (LTP)	lipid transfer protein/trypsin-alpha amylase inhibitor
Bradi1g50307.1	I1H1D4	1	0	1	Proteins related to lipid metabolism	lipid transfer protein (LTP)	lipid transfer protein/trypsin-alpha amylase inhibitor
Bradi3g06402.1	I1HY37	1	0	1	Proteins related to lipid metabolism		glycerophosphoryl diester phosphodiesterase
Bradi1g76177.2	I1HA27	1	0	1	Proteins with interaction domains (with proteins or polysaccharides)		expressed protein (LysM domain)
Bradi4g19600.1	I1ILV2	1	0	1	Signaling	LRR-RLK	leucine-rich repeat receptor protein kinase
Bradi1g63180.1	I1H5R4	1	0	1	Unknown function		expressed protein (cupin domain)
Bradi2g27900.1	I1HK79	1	0	1	Unknown function		expressed protein (DUF538)
Bradi2g50250.1	I1HRQ4	1	0	1	Unknown function		expressed protein (DUF642)
CWPs identified at 19 and 13 DAF
Bradi4g22250.1	I1IMK2	0	1	1	Miscellaneous	dirigent protein	dirigent protein
Bradi5g08850.1	I1IXC1	0	1	1	Miscellaneous		expressed protein (ferritin domain)
Bradi1g07780.1	I1GN07	0	1	1	Oxido-reductases	peroxidase	peroxidase (BdiPrx01)
Bradi5g12710.1	I1IYL4	0	1	1	Oxido-reductases	peroxidase	peroxidase (BdiPrx129)
Bradi2g12047.2	I1HF05	0	1	1	Proteins acting on cell wall polysaccharides	carbohydrate esterase (CE)	carbohydrate esterase family 13 - CE13 (pectin acylesterase - PAE)
Bradi4g44410.1	I1IV09	0	1	1	Proteins related to lipid metabolism	lipid transfer protein (LTP)	lipid transfer protein/trypsin-alpha amylase inhibitor
Bradi3g22595.1	I1I3E1	0	1	1	Unknown function		expressed protein

## Sheet: Table S1D
Supporting information Table S1D. List of the B. distachyon CWPs newly identified.
Gene accession	Functional Annotation (WallProtDB format)
Gene accession	Functional classes	Protein families	(Putative) functions
BRADI1G04420	Miscellaneous	dirigent protein	dirigent protein
BRADI1G04470	Miscellaneous	dirigent protein	dirigent protein
BRADI1G04370	Miscellaneous	dirigent protein	dirigent protein
BRADI2G60548	Miscellaneous	metallophosphoesterase	metallophosphoesterase
BRADI2G52510	Miscellaneous	purple acid phosphatase (PAP)	homologous to purple acid phosphatase
BRADI4G42500	Miscellaneous	purple acid phosphatase (PAP)	homologous to purple acid phosphatase
BRADI4G04160	Miscellaneous	thaumatin	thaumatin (PR5)
BRADI4G25550	Miscellaneous		carbonic anhydrase
BRADI5G08850	Miscellaneous		expressed protein (ferritin domain)
BRADI1G11920	Miscellaneous		germin (cupin domain)
BRADI3G49380	Miscellaneous		homologous to gamma thionin (defensin)
BRADI4G00430	Miscellaneous		homologous to glucose/sorbosone dehydrogenase (beta-propeller fold)
BRADI3G58630	Miscellaneous		phosphate-induced (phi) protein 1
BRADI2G61140	Miscellaneous		phosphoesterase
BRADI1G01120	Miscellaneous		ribonuclease III
BRADI2G56717	Miscellaneous		strictosidine synthase
BRADI2G50790	Oxido-reductases	blue copper binding protein	plastocyanin (blue copper binding protein)
BRADI4G32680	Oxido-reductases	blue copper binding protein	plastocyanin (blue copper binding protein)
BRADI1G07780	Oxido-reductases	peroxidase	peroxidase (BdiPrx01)
BRADI4G05980	Oxido-reductases	peroxidase	peroxidase (BdiPrx117)
BRADI2G11320	Oxido-reductases	peroxidase	peroxidase (BdiPrx61)
BRADI2G20850	Oxido-reductases	peroxidase	peroxidase (BdiPrx73)
BRADI2G06030	Oxido-reductases		expressed protein (FAD-linked oxido-reductase domain)
BRADI5G18890	Oxido-reductases		expressed protein (GMC oxido-reductase domain)
BRADI2G02660	Proteases	Asp protease	Asp protease (Peptidase family A1)
BRADI2G60220	Proteases	Asp protease	Asp protease (Peptidase family A1)
BRADI2G04920	Proteases	Asp protease	Asp protease (Peptidase family A1)
BRADI4G23670	Proteases	Asp protease	Asp protease (Peptidase family A1)
BRADI2G16160	Proteases	Asp protease	Asp protease (phytepsin) (Peptidase family A1, A01.020, MEROPS)
BRADI5G06765	Proteases	Cys protease	Cys protease (papain family) (Peptidase family C1A)
BRADI1G09737	Proteases	Cys protease	Cys protease (papain family) (Peptidase family C1A)
BRADI2G41270	Proteases	Cys protease	peptidase family C13 (legumain family)
BRADI4G30110	Proteases	Cys protease	peptidase family C13 (legumain family)
BRADI2G12450	Proteases	Ser carboxypeptidase	Ser carboxypeptidase (Peptidase family S10)
BRADI3G21550	Proteases	Ser carboxypeptidase	Ser carboxypeptidase (Peptidase family S10)
BRADI2G54150	Proteases	Ser carboxypeptidase	Ser carboxypeptidase (Peptidase family S10)
BRADI4G31360	Proteases	Ser protease	Ser protease (subtilisin) (Peptidase family S8)
BRADI4G41110	Proteins acting on cell wall polysaccharides	expansin	expansin
BRADI1G03640	Proteins acting on cell wall polysaccharides	expansin	expansin
BRADI3G33140	Proteins acting on cell wall polysaccharides	expansin	expansin
BRADI4G34940	Proteins acting on cell wall polysaccharides	glycoside hydrolase (GH)	glycoside hydrolase family 1 - GH1 (beta-glucosidase)
BRADI5G15540	Proteins acting on cell wall polysaccharides	glycoside hydrolase (GH)	glycoside hydrolase family 1 - GH1 (beta-glucosidase)
BRADI3G34227	Proteins acting on cell wall polysaccharides	glycoside hydrolase (GH)	glycoside hydrolase family 16 - GH16 (endoxyloglucan transferase)
BRADI1G77990	Proteins acting on cell wall polysaccharides	glycoside hydrolase (GH)	glycoside hydrolase family 16 - GH16 (endoxyloglucan transferase)
BRADI1G12810	Proteins acting on cell wall polysaccharides	glycoside hydrolase (GH)	glycoside hydrolase family 17 - GH17 (beta-1,3-glucosidase)
BRADI1G06050	Proteins acting on cell wall polysaccharides	glycoside hydrolase (GH)	glycoside hydrolase family 17 - GH17 (beta-1,3-glucosidase)
BRADI1G26510	Proteins acting on cell wall polysaccharides	glycoside hydrolase (GH)	glycoside hydrolase family 17 - GH17 (beta-1,3-glucosidase)
BRADI1G68450	Proteins acting on cell wall polysaccharides	glycoside hydrolase (GH)	glycoside hydrolase family 17 - GH17 (beta-1,3-glucosidase)
BRADI3G57610	Proteins acting on cell wall polysaccharides	glycoside hydrolase (GH)	glycoside hydrolase family 17 - GH17 (beta-1,3-glucosidase)
BRADI4G07560	Proteins acting on cell wall polysaccharides	glycoside hydrolase (GH)	glycoside hydrolase family 18 - GH18
BRADI2G57420	Proteins acting on cell wall polysaccharides	glycoside hydrolase (GH)	glycoside hydrolase family 20 - GH20 (N-acetyl-beta-glucosaminidase)
BRADI2G04550	Proteins acting on cell wall polysaccharides	glycoside hydrolase (GH)	glycoside hydrolase family 28 - GH28 (polygalacturonase)
BRADI1G08560	Proteins acting on cell wall polysaccharides	glycoside hydrolase (GH)	glycoside hydrolase family 3 - GH3
BRADI2G11410	Proteins acting on cell wall polysaccharides	glycoside hydrolase (GH)	glycoside hydrolase family 3 - GH3
BRADI5G25270	Proteins acting on cell wall polysaccharides	glycoside hydrolase (GH)	glycoside hydrolase family 32 - GH32
BRADI1G74050	Proteins acting on cell wall polysaccharides	glycoside hydrolase (GH)	glycoside hydrolase family 35 - GH35 (beta-galactosidase)
BRADI2G40450	Proteins acting on cell wall polysaccharides	glycoside hydrolase (GH)	glycoside hydrolase family 35 - GH35 (beta-galactosidase)
BRADI3G08180	Proteins acting on cell wall polysaccharides	glycoside hydrolase (GH)	glycoside hydrolase family 35 - GH35 (beta-galactosidase)
BRADI5G24207	Proteins acting on cell wall polysaccharides	glycoside hydrolase (GH)	glycoside hydrolase family 89 - GH89 (N-acetylglucosaminidase)
BRADI2G11870	Proteins acting on cell wall polysaccharides	glycoside hydrolase (GH)	glycoside hydrolase family 9 - GH9 (endo-1,3(4)-beta-glucanase)
BRADI2G48760	Proteins related to lipid metabolism	GDSL family	lipase acylhydrolase (GDSL family)
BRADI2G06980	Proteins related to lipid metabolism	GDSL family	lipase acylhydrolase (GDSL family)
BRADI2G53830	Proteins related to lipid metabolism	GDSL family	lipase acylhydrolase (GDSL family)
BRADI4G08597	Proteins related to lipid metabolism	GDSL family	lipase acylhydrolase (GDSL family)
BRADI1G53970	Proteins related to lipid metabolism	lipid transfer protein (LTP)	lipid transfer protein/trypsin-alpha amylase inhibitor
BRADI2G20910	Proteins related to lipid metabolism	lipid transfer protein (LTP)	lipid transfer protein/trypsin-alpha amylase inhibitor
BRADI1G50300	Proteins related to lipid metabolism	lipid transfer protein (LTP)	lipid transfer protein/trypsin-alpha amylase inhibitor
BRADI2G20860	Proteins related to lipid metabolism	lipid transfer protein (LTP)	lipid transfer protein/trypsin-alpha amylase inhibitor
BRADI1G04430	Proteins related to lipid metabolism	lipid transfer protein (LTP)	lipid transfer protein/trypsin-alpha amylase inhibitor
BRADI1G50200	Proteins related to lipid metabolism	lipid transfer protein (LTP)	lipid transfer protein/trypsin-alpha amylase inhibitor
BRADI3G58920	Proteins related to lipid metabolism		expressed protein (lipase/lipooxygenase domain, PLAT/LH2)
BRADI3G06402	Proteins related to lipid metabolism		glycerophosphoryl diester phosphodiesterase
BRADI1G69250	Proteins related to lipid metabolism		homologous to phosphatidylcholine-sterol acyltransferase
BRADI2G01967	Proteins related to lipid metabolism		Phospholipase C/P1 nuclease
BRADI1G48230	Proteins with interaction domains (with proteins or polysaccharides)	lectin	lectin (malectin)
BRADI2G52890	Proteins with interaction domains (with proteins or polysaccharides)	LRR protein	expressed protein (LRR domains)
BRADI3G39890	Proteins with interaction domains (with proteins or polysaccharides)	LRR protein	expressed protein (LRR domains)
BRADI3G50190	Proteins with interaction domains (with proteins or polysaccharides)	LRR protein	expressed protein (LRR domains)
BRADI4G11650	Proteins with interaction domains (with proteins or polysaccharides)	LRR protein	expressed protein (LRR domains)
BRADI1G34920	Proteins with interaction domains (with proteins or polysaccharides)	pectin methyl esterase inhibitor (PMEI)	plant invertase/pectin methylesterase inhibitor (PMEI)
BRADI2G32980	Proteins with interaction domains (with proteins or polysaccharides)	pectin methyl esterase inhibitor (PMEI)	plant invertase/pectin methylesterase inhibitor (PMEI)
BRADI4G26280	Proteins with interaction domains (with proteins or polysaccharides)	pectin methyl esterase inhibitor (PMEI)	plant invertase/pectin methylesterase inhibitor (PMEI)
BRADI1G02200	Proteins with interaction domains (with proteins or polysaccharides)	protease inhibitor	proteinase inhibitor family I25 (cystatin)
BRADI5G06660	Proteins with interaction domains (with proteins or polysaccharides)	protease inhibitor	proteinase inhibitor family I25 (cystatin)
BRADI2G24260	Proteins with interaction domains (with proteins or polysaccharides)	protease inhibitor	proteinase inhibitor family I9
BRADI2G08580	Proteins with interaction domains (with proteins or polysaccharides)		expressed protein (X8 domain that may be involved in carbohydrate binding)
BRADI2G23270	Signaling	fasciclin-like arabinogalactan protein (FLA)	fasciclin-like arabinogalactan protein
BRADI2G53540	Signaling	LRR-RLK	leucine-rich repeat receptor protein kinase
BRADI2G61247	Signaling	LRR-RLK	leucine-rich repeat receptor protein kinase
BRADI5G12540	Signaling	LRR-RLK	leucine-rich repeat receptor protein kinase
BRADI5G24060	Signaling	LRR-RLK	leucine-rich repeat receptor protein kinase
BRADI1G54280	Signaling	LRR-RLK	leucine-rich repeat receptor protein kinase
BRADI5G13960	Signaling	LRR-RLK	leucine-rich repeat receptor protein kinase
BRADI5G15070	Signaling	LRR-RLK	leucine-rich repeat receptor protein kinase
BRADI2G42477	Structural proteins	leucine-rich repeat extensin (LRX)	LRR-extensin
BRADI3G03370	Structural proteins	leucine-rich repeat extensin (LRX)	LRR-extensin
BRADI3G56630	Unknown function		expressed protein
BRADI3G01010	Unknown function		expressed protein
BRADI4G15230	Unknown function		expressed protein
BRADI1G19660	Unknown function		expressed protein
BRADI1G38120	Unknown function		expressed protein
BRADI4G07637	Unknown function		expressed protein
BRADI4G17047	Unknown function		expressed protein (amidase domain)
BRADI2G58460	Unknown function		expressed protein (DUF538)
BRADI2G27900	Unknown function		expressed protein (DUF538)
BRADI1G11992	Unknown function		expressed protein (DUF538)
BRADI1G24510	Unknown function		expressed protein (DUF538)
BRADI1G70510	Unknown function		expressed protein (homologous to phloem filament protein 1 of Cucurbita phloem)
BRADI2G12750	Unknown function		expressed protein (homologous to phloem filament protein 1 of Cucurbita phloem)
BRADI4G34770	Unknown function		expressed protein (Ole e1 allergen domain)
BRADI5G09480	Unknown function		expressed protein (Ole e1 allergen domain)
